# Supplementary material for: Investigating the causal relationship and mediating mechanisms between Clonal hematopoiesis and vitamin D levels: A Mendelian randomization study
Source: Medicine (Baltimore). 2025 Dec 19;104(51):e46608. doi: 10.1097/MD.0000000000046608 (PMC12727322; doi:10.1097/MD.0000000000046608)
Supplement: Supplementary file 1 [file medi-104-e46608-s001.xlsx]

## Sheet: Table S1
exposure	id.exposure	SNP	effect_allele.exposure	other_allele.exposure	eaf.exposure	beta.exposure	se.exposure	pval.exposure	F value
Clonal hematopoiesis (overall)	GCST90102618	rs138994074	C	CA	0.853	0.005	0.001	2.7e-06	21.74
Clonal hematopoiesis (overall)	GCST90102618	rs62105066	T	C	0.925	0.007	0.002	3.8e-06	21.48
Clonal hematopoiesis (overall)	GCST90102618	rs45564234	C	T	0.97	-0.01	0.002	5.4e-06	20.53
Clonal hematopoiesis (overall)	GCST90102618	rs113892140	G	A	0.958	-0.009	0.002	4.7e-06	20.68
Clonal hematopoiesis (overall)	GCST90102618	rs11695542	C	T	0.846	-0.005	0.001	6.4e-06	20.37
Clonal hematopoiesis (overall)	GCST90102618	rs6442623	A	G	0.988	-0.018	0.004	2.8e-06	21.93
Clonal hematopoiesis (overall)	GCST90102618	rs12632224	G	T	0.681	-0.005	0.001	2.3e-09	35.82
Clonal hematopoiesis (overall)	GCST90102618	rs6841004	T	C	0.663	0.004	0.001	7.4e-06	20.18
Clonal hematopoiesis (overall)	GCST90102618	rs13130545	G	T	0.343	-0.004	0.001	4.7e-08	29.39
Clonal hematopoiesis (overall)	GCST90102618	rs2853677	G	A	0.422	0.011	0.001	2.4e-50	222.55
Clonal hematopoiesis (overall)	GCST90102618	rs17696019	G	A	0.873	-0.005	0.001	7.4e-06	20.09
Clonal hematopoiesis (overall)	GCST90102618	rs72755524	C	T	0.957	-0.008	0.002	8.7e-06	19.68
Clonal hematopoiesis (overall)	GCST90102618	rs61392716	T	G	0.981	0.013	0.003	2.7e-06	21.89
Clonal hematopoiesis (overall)	GCST90102618	rs115137644	G	T	0.981	-0.014	0.003	4.7e-06	20.72
Clonal hematopoiesis (overall)	GCST90102618	rs143144207	A	G	0.963	-0.009	0.002	4.8e-06	20.63
Clonal hematopoiesis (overall)	GCST90102618	rs201693141	A	T	0.997	-0.04	0.009	3.7e-06	21.24
Clonal hematopoiesis (overall)	GCST90102618	rs35452836	A	T	0.697	0.005	0.001	6e-09	34.02
Clonal hematopoiesis (overall)	GCST90102618	rs138239047	A	G	0.982	-0.013	0.003	5.5e-06	20.52
Clonal hematopoiesis (overall)	GCST90102618	rs199974923	A	ATGGAACTGG	0.847	0.005	0.001	1.3e-06	23.36
Clonal hematopoiesis (overall)	GCST90102618	rs759656	A	G	0.794	-0.005	0.001	6.6e-08	29.17
Clonal hematopoiesis (overall)	GCST90102618	rs117485768	G	A	0.99	-0.016	0.004	8.2e-06	20.09
Clonal hematopoiesis (overall)	GCST90102618	rs80019846	G	A	0.995	-0.025	0.006	4.3e-06	21.01
Clonal hematopoiesis (overall)	GCST90102618	rs2077810	C	T	0.932	-0.007	0.001	9e-06	19.81
Clonal hematopoiesis (overall)	GCST90102618	rs117472123	A	G	0.949	0.008	0.002	4.8e-06	20.97
Clonal hematopoiesis (overall)	GCST90102618	rs1029411	G	A	0.076	0.006	0.001	8.9e-06	19.81
Clonal hematopoiesis (overall)	GCST90102618	rs11418195	G	GT	0.784	-0.004	0.001	3.5e-06	21.65
Clonal hematopoiesis (overall)	GCST90102618	rs11212666	A	T	0.593	-0.004	0.001	4.8e-09	34.52
Clonal hematopoiesis (overall)	GCST90102618	rs11611479	G	A	0.886	-0.006	0.001	1.2e-06	23.35
Clonal hematopoiesis (overall)	GCST90102618	rs117314695	G	A	0.98	-0.012	0.003	3.9e-06	21.54
Clonal hematopoiesis (overall)	GCST90102618	rs112804751	C	CT	0.692	0.004	0.001	3e-06	21.8
Clonal hematopoiesis (overall)	GCST90102618	rs12893938	C	T	0.27	-0.004	0.001	3.7e-06	21.6
Clonal hematopoiesis (overall)	GCST90102618	rs12904882	A	C	0.853	-0.005	0.001	5.1e-06	20.95
Clonal hematopoiesis (overall)	GCST90102618	rs118121072	G	A	0.951	0.008	0.002	5.2e-06	20.31
Clonal hematopoiesis (overall)	GCST90102618	rs7207177	C	T	0.986	-0.016	0.003	1.1e-06	23.48
Clonal hematopoiesis (overall)	GCST90102618	rs7232918	G	A	0.181	0.005	0.001	4.6e-07	24.93
Clonal hematopoiesis (overall)	GCST90102618	rs11880163	T	C	0.991	0.018	0.004	5.6e-06	20.47
Clonal hematopoiesis (overall)	GCST90102618	rs6026564	G	T	0.97	0.01	0.002	8.9e-06	19.56
Clonal hematopoiesis (DNMT3A mutation)	GCST90102619	rs77802645	C	T	0.979	-0.009	0.002	9.9e-06	19.48
Clonal hematopoiesis (DNMT3A mutation)	GCST90102619	rs10864219	A	G	0.507	0.003	0.001	7.5e-07	24.35
Clonal hematopoiesis (DNMT3A mutation)	GCST90102619	rs138994074	C	CA	0.853	0.005	0.001	9.9e-09	32.93
Clonal hematopoiesis (DNMT3A mutation)	GCST90102619	rs4669004	C	T	0.016	0.01	0.002	9.4e-06	19.42
Clonal hematopoiesis (DNMT3A mutation)	GCST90102619	rs4662525	C	T	0.538	0.003	0.001	2.7e-06	22.08
Clonal hematopoiesis (DNMT3A mutation)	GCST90102619	rs12692566	C	A	0.169	-0.004	0.001	1.2e-06	23.72
Clonal hematopoiesis (DNMT3A mutation)	GCST90102619	rs12634120	C	T	0.706	0.003	0.001	4.4e-07	25.66
Clonal hematopoiesis (DNMT3A mutation)	GCST90102619	rs4234481	T	C	0.438	-0.003	0.001	3.2e-06	21.77
Clonal hematopoiesis (DNMT3A mutation)	GCST90102619	rs11418097	A	AT	0.474	-0.003	0.001	3.1e-09	35.14
Clonal hematopoiesis (DNMT3A mutation)	GCST90102619	rs34795680	C	G	0.647	-0.003	0.001	3.1e-06	22.04
Clonal hematopoiesis (DNMT3A mutation)	GCST90102619	rs201357510	A	AC	0.977	-0.009	0.002	5.9e-06	20.52
Clonal hematopoiesis (DNMT3A mutation)	GCST90102619	rs2853677	G	A	0.421	0.007	0.001	2e-39	172.38
Clonal hematopoiesis (DNMT3A mutation)	GCST90102619	rs10942770	C	G	0.366	0.003	0.001	6.9e-07	24.86
Clonal hematopoiesis (DNMT3A mutation)	GCST90102619	rs11389017	A	AT	0.53	-0.003	0.001	3.8e-06	21.25
Clonal hematopoiesis (DNMT3A mutation)	GCST90102619	rs2841648	C	A	0.393	0.003	0.001	2.8e-07	26.93
Clonal hematopoiesis (DNMT3A mutation)	GCST90102619	rs12524502	A	G	0.699	0.005	0.001	3.2e-17	70.97
Clonal hematopoiesis (DNMT3A mutation)	GCST90102619	rs113296201	G	GT	0.99	-0.015	0.003	4e-06	21.17
Clonal hematopoiesis (DNMT3A mutation)	GCST90102619	rs9649961	T	G	0.564	-0.003	0.001	2.3e-06	21.92
Clonal hematopoiesis (DNMT3A mutation)	GCST90102619	rs759656	A	G	0.794	-0.003	0.001	7.3e-07	24.36
Clonal hematopoiesis (DNMT3A mutation)	GCST90102619	rs28689133	A	C	0.76	-0.003	0.001	9.4e-06	19.52
Clonal hematopoiesis (DNMT3A mutation)	GCST90102619	rs11257356	A	C	0.963	-0.007	0.001	9e-06	20.08
Clonal hematopoiesis (DNMT3A mutation)	GCST90102619	rs228606	G	T	0.589	-0.004	0.001	9.3e-13	51.3
Clonal hematopoiesis (DNMT3A mutation)	GCST90102619	rs1021797	A	C	0.931	-0.006	0.001	5.4e-07	25.44
Clonal hematopoiesis (DNMT3A mutation)	GCST90102619	rs12821838	T	G	0.892	-0.004	0.001	5.8e-06	20.26
Clonal hematopoiesis (DNMT3A mutation)	GCST90102619	rs117475117	C	G	0.965	-0.007	0.002	5.3e-06	21.04
Clonal hematopoiesis (DNMT3A mutation)	GCST90102619	rs77481539	T	C	0.99	-0.013	0.003	2.1e-06	22.49
Clonal hematopoiesis (DNMT3A mutation)	GCST90102619	rs2296312	T	C	0.843	-0.004	0.001	7.7e-09	33.04
Clonal hematopoiesis (DNMT3A mutation)	GCST90102619	rs4779071	T	C	0.96	0.006	0.001	7.4e-06	19.93
Clonal hematopoiesis (DNMT3A mutation)	GCST90102619	rs112675842	T	C	0.978	0.009	0.002	1.6e-06	23.04
Clonal hematopoiesis (DNMT3A mutation)	GCST90102619	rs8088824	C	T	0.234	0.004	0.001	3.2e-08	30.3
Clonal hematopoiesis (DNMT3A mutation)	GCST90102619	rs11880163	T	C	0.991	0.014	0.003	4e-06	21.3
Clonal hematopoiesis (DNMT3A mutation)	GCST90102619	rs62237573	C	T	0.99	-0.014	0.003	1e-06	23.77
Clonal hematopoiesis (DNMT3A mutation)	GCST90102619	rs116911541	G	A	0.987	-0.011	0.003	5.9e-06	20.48
Clonal hematopoiesis (TET2 mutation)	GCST90102620	rs9428186	C	G	0.99	-0.009	0.002	7.4e-07	24.56
Clonal hematopoiesis (TET2 mutation)	GCST90102620	rs78729418	C	T	0.985	-0.007	0.001	5.9e-06	20.55
Clonal hematopoiesis (TET2 mutation)	GCST90102620	rs35484216	G	A	0.939	-0.004	0.001	2.3e-06	22.18
Clonal hematopoiesis (TET2 mutation)	GCST90102620	rs111911332	CT	C	0.484	0.002	0	1.2e-06	23.73
Clonal hematopoiesis (TET2 mutation)	GCST90102620	rs56327306	C	T	0.606	0.002	0	4.4e-06	21.17
Clonal hematopoiesis (TET2 mutation)	GCST90102620	rs9834842	A	T	0.445	0.002	0	7.5e-06	20.05
Clonal hematopoiesis (TET2 mutation)	GCST90102620	rs11422909	A	AT	0.163	0.003	0.001	8.8e-06	19.78
Clonal hematopoiesis (TET2 mutation)	GCST90102620	rs28664269	A	G	0.521	0.002	0	8.3e-06	19.79
Clonal hematopoiesis (TET2 mutation)	GCST90102620	rs11132125	C	T	0.111	0.003	0.001	5.1e-06	20.72
Clonal hematopoiesis (TET2 mutation)	GCST90102620	rs2736100	C	A	0.5	0.003	0	2.5e-17	71.77
Clonal hematopoiesis (TET2 mutation)	GCST90102620	rs369451404	T	C	0.87	-0.003	0.001	9.2e-07	24.18
Clonal hematopoiesis (TET2 mutation)	GCST90102620	rs78849954	C	T	0.861	-0.002	0.001	9.4e-06	19.56
Clonal hematopoiesis (TET2 mutation)	GCST90102620	rs7739373	T	C	0.504	-0.002	0	7.2e-06	20.2
Clonal hematopoiesis (TET2 mutation)	GCST90102620	rs57019067	A	T	0.924	-0.003	0.001	4.7e-06	20.91
Clonal hematopoiesis (TET2 mutation)	GCST90102620	rs117323493	C	T	0.99	-0.008	0.002	2.6e-06	22.05
Clonal hematopoiesis (TET2 mutation)	GCST90102620	rs858339	T	A	0.723	-0.002	0	2.1e-06	22.48
Clonal hematopoiesis (TET2 mutation)	GCST90102620	rs79633204	C	T	0.922	-0.004	0.001	8e-10	37.59
Clonal hematopoiesis (TET2 mutation)	GCST90102620	rs7816774	A	C	0.779	-0.002	0	4.5e-06	20.99
Clonal hematopoiesis (TET2 mutation)	GCST90102620	rs41272399	G	A	0.965	-0.004	0.001	9.2e-06	19.53
Clonal hematopoiesis (TET2 mutation)	GCST90102620	rs184512570	C	A	0.99	-0.009	0.002	4.9e-07	25.2
Clonal hematopoiesis (TET2 mutation)	GCST90102620	rs78918930	G	A	0.994	-0.012	0.002	8.3e-07	24.35
Clonal hematopoiesis (TET2 mutation)	GCST90102620	rs12791065	G	A	0.942	-0.004	0.001	7.5e-07	24.72
Clonal hematopoiesis (TET2 mutation)	GCST90102620	rs11111098	C	T	0.828	0.002	0	1e-06	24
Clonal hematopoiesis (TET2 mutation)	GCST90102620	rs79020059	T	C	0.986	-0.007	0.002	2.2e-06	22.5
Clonal hematopoiesis (TET2 mutation)	GCST90102620	rs61951330	G	A	0.824	-0.002	0	8.2e-06	19.99
Clonal hematopoiesis (TET2 mutation)	GCST90102620	rs73214874	G	C	0.977	-0.005	0.001	4.9e-06	20.8
Clonal hematopoiesis (TET2 mutation)	GCST90102620	rs12890144	T	C	0.684	0.002	0	8.9e-06	19.64
Clonal hematopoiesis (TET2 mutation)	GCST90102620	rs10131341	A	C	0.815	0.003	0	6.8e-10	38.15
Clonal hematopoiesis (TET2 mutation)	GCST90102620	rs117150600	G	T	0.963	-0.004	0.001	8e-06	19.99
Clonal hematopoiesis (TET2 mutation)	GCST90102620	rs4145796	T	A	0.852	-0.002	0.001	7.4e-06	20.13
Clonal hematopoiesis (TET2 mutation)	GCST90102620	rs10782071	T	C	0.74	-0.002	0	1.4e-06	23.28
Clonal hematopoiesis (TET2 mutation)	GCST90102620	rs189506759	T	C	0.898	-0.003	0.001	9e-06	19.63
Clonal hematopoiesis (TET2 mutation)	GCST90102620	rs59108483	A	G	0.948	-0.004	0.001	8e-06	19.87
Clonal hematopoiesis (large clone)	GCST90102621	rs76887998	T	C	0.852	0.003	0.001	1.8e-06	22.66
Clonal hematopoiesis (large clone)	GCST90102621	rs140599943	T	C	0.984	-0.01	0.002	1.8e-06	22.9
Clonal hematopoiesis (large clone)	GCST90102621	rs12615707	T	C	0.695	0.003	0.001	3.5e-06	21.51
Clonal hematopoiesis (large clone)	GCST90102621	rs200513511	T	C	0.998	-0.041	0.009	5.8e-06	20.63
Clonal hematopoiesis (large clone)	GCST90102621	rs144815420	C	T	0.974	-0.007	0.002	3.9e-06	21.17
Clonal hematopoiesis (large clone)	GCST90102621	rs12632224	G	T	0.681	-0.003	0.001	7.1e-08	29.1
Clonal hematopoiesis (large clone)	GCST90102621	rs150846798	A	C	0.97	-0.007	0.001	3.3e-07	25.95
Clonal hematopoiesis (large clone)	GCST90102621	rs7705526	C	A	0.675	-0.006	0.001	2.7e-27	116.91
Clonal hematopoiesis (large clone)	GCST90102621	rs138072238	T	TG	0.03	0.009	0.002	1.2e-07	28.14
Clonal hematopoiesis (large clone)	GCST90102621	rs474943	T	G	0.965	-0.006	0.001	5.9e-06	20.56
Clonal hematopoiesis (large clone)	GCST90102621	rs117066841	A	G	0.937	-0.005	0.001	8.2e-06	19.86
Clonal hematopoiesis (large clone)	GCST90102621	rs74893169	G	A	0.979	-0.008	0.002	4.6e-06	21
Clonal hematopoiesis (large clone)	GCST90102621	rs78970714	A	G	0.984	-0.009	0.002	8.6e-06	19.76
Clonal hematopoiesis (large clone)	GCST90102621	rs117942522	C	A	0.984	-0.009	0.002	3.3e-06	21.29
Clonal hematopoiesis (large clone)	GCST90102621	rs73020212	G	A	0.974	-0.007	0.002	2.8e-06	21.81
Clonal hematopoiesis (large clone)	GCST90102621	rs2468948	C	T	0.132	-0.004	0.001	1.5e-06	23.05
Clonal hematopoiesis (large clone)	GCST90102621	rs146838695	C	G	0.976	-0.008	0.002	7.5e-06	19.98
Clonal hematopoiesis (large clone)	GCST90102621	rs633137	T	C	0.922	0.004	0.001	2.5e-06	22.19
Clonal hematopoiesis (large clone)	GCST90102621	rs4906361	G	A	0.858	-0.003	0.001	1.8e-06	22.9
Clonal hematopoiesis (large clone)	GCST90102621	rs139296741	G	C	0.993	-0.018	0.004	6.9e-06	20.22
Clonal hematopoiesis (large clone)	GCST90102621	rs724952	A	C	0.955	-0.006	0.001	6.1e-06	20.63
Clonal hematopoiesis (large clone)	GCST90102621	rs148557733	T	C	0.988	-0.011	0.002	6.8e-06	20.37
Clonal hematopoiesis (large clone)	GCST90102621	rs112836922	A	T	0.945	-0.005	0.001	5.3e-06	20.77
Clonal hematopoiesis (large clone)	GCST90102621	rs7207177	C	T	0.986	-0.011	0.002	5.8e-07	24.88
Clonal hematopoiesis (large clone)	GCST90102621	rs9900539	C	T	0.435	0.003	0.001	6.1e-07	24.64
Clonal hematopoiesis (large clone)	GCST90102621	rs8066979	C	G	0.949	-0.005	0.001	9.3e-06	19.74
Clonal hematopoiesis (small clone)	GCST90102622	rs141030142	T	G	0.988	0.013	0.003	7.1e-06	20.09
Clonal hematopoiesis (small clone)	GCST90102622	rs75760715	G	T	0.99	-0.015	0.003	3.5e-06	21.59
Clonal hematopoiesis (small clone)	GCST90102622	rs4850108	C	G	0.414	-0.003	0.001	2.6e-06	22.04
Clonal hematopoiesis (small clone)	GCST90102622	rs118024410	T	C	0.988	-0.013	0.003	4.6e-06	21.14
Clonal hematopoiesis (small clone)	GCST90102622	rs13130545	G	T	0.343	-0.003	0.001	1.9e-06	22.34
Clonal hematopoiesis (small clone)	GCST90102622	rs2853677	G	A	0.421	0.007	0.001	4.8e-28	120.37
Clonal hematopoiesis (small clone)	GCST90102622	rs72755524	C	T	0.957	-0.008	0.001	4e-08	30.11
Clonal hematopoiesis (small clone)	GCST90102622	rs115984969	G	C	0.987	-0.013	0.003	2.9e-06	21.81
Clonal hematopoiesis (small clone)	GCST90102622	rs7702021	C	T	0.755	-0.003	0.001	4.1e-06	21.25
Clonal hematopoiesis (small clone)	GCST90102622	rs182606956	A	T	0.98	-0.01	0.002	5.4e-06	20.75
Clonal hematopoiesis (small clone)	GCST90102622	rs35452836	A	T	0.697	0.004	0.001	1.8e-09	36.22
Clonal hematopoiesis (small clone)	GCST90102622	rs79406832	C	A	0.963	0.008	0.002	2.5e-06	22.25
Clonal hematopoiesis (small clone)	GCST90102622	rs138239047	A	G	0.982	-0.01	0.002	6.1e-06	20.36
Clonal hematopoiesis (small clone)	GCST90102622	rs759656	A	G	0.794	-0.004	0.001	7.5e-07	24.44
Clonal hematopoiesis (small clone)	GCST90102622	rs112678842	G	A	0.989	-0.015	0.003	8.1e-06	19.97
Clonal hematopoiesis (small clone)	GCST90102622	rs10980423	A	G	0.847	0.004	0.001	7.4e-06	20.01
Clonal hematopoiesis (small clone)	GCST90102622	rs1904398	A	C	0.493	-0.003	0.001	9e-06	19.7
Clonal hematopoiesis (small clone)	GCST90102622	rs11038147	A	G	0.805	-0.003	0.001	5.4e-06	20.69
Clonal hematopoiesis (small clone)	GCST90102622	rs141271281	G	A	0.992	0.016	0.004	6.8e-06	20.13
Clonal hematopoiesis (small clone)	GCST90102622	rs61892874	G	C	0.988	-0.013	0.003	5.8e-06	20.43
Clonal hematopoiesis (small clone)	GCST90102622	rs7129527	A	G	0.59	-0.003	0.001	5.9e-06	20.59
Clonal hematopoiesis (small clone)	GCST90102622	rs10790722	C	T	0.515	-0.003	0.001	7.2e-06	20.01
Clonal hematopoiesis (small clone)	GCST90102622	rs11055736	A	T	0.963	-0.007	0.002	7.4e-06	20.18
Clonal hematopoiesis (small clone)	GCST90102622	rs6580637	T	C	0.285	0.003	0.001	9e-06	19.79
Clonal hematopoiesis (small clone)	GCST90102622	rs112804751	C	CT	0.692	0.003	0.001	4.2e-06	21.2
Clonal hematopoiesis (small clone)	GCST90102622	rs3743840	C	T	0.7	-0.003	0.001	8.4e-06	19.83
Clonal hematopoiesis (small clone)	GCST90102622	rs188129997	G	T	0.985	-0.013	0.003	2.5e-06	22.09
Clonal hematopoiesis (small clone)	GCST90102622	rs17681776	T	C	0.97	0.008	0.002	4.6e-06	20.71
Clonal hematopoiesis (small clone)	GCST90102622	rs6026564	G	T	0.97	0.009	0.002	6.5e-07	24.64
Clonal hematopoiesis (small clone)	GCST90102622	rs116944293	G	A	0.987	-0.012	0.003	4.1e-06	21.11

## Sheet: Table S2
exposure	id.exposure	SNP	effect_allele.exposure	other_allele.exposure	beta.exposure	se.exposure	pval.exposure	F value
Vitamin D levels	ebi-a-GCST90014016	rs4660885	A	G	0.013	0.002	1.31e-08	32.31
Vitamin D levels	ebi-a-GCST90014016	rs11577776	A	G	0.012	0.002	4.08e-07	25.66
Vitamin D levels	ebi-a-GCST90014016	rs12031168	A	C	0.016	0.003	3.13e-06	21.74
Vitamin D levels	ebi-a-GCST90014016	rs12123821	T	C	0.078	0.005	1.39e-49	219.15
Vitamin D levels	ebi-a-GCST90014016	rs10864728	G	A	0.013	0.002	1.36e-08	32.24
Vitamin D levels	ebi-a-GCST90014016	rs867772	G	A	-0.014	0.002	2.71e-09	35.38
Vitamin D levels	ebi-a-GCST90014016	rs2794962	T	C	-0.011	0.002	5.57e-07	25.06
Vitamin D levels	ebi-a-GCST90014016	rs12403824	G	C	0.013	0.002	2.62e-07	26.51
Vitamin D levels	ebi-a-GCST90014016	rs9427116	C	T	-0.011	0.002	2.62e-06	22.08
Vitamin D levels	ebi-a-GCST90014016	rs79687284	C	G	-0.032	0.006	1.6e-07	27.47
Vitamin D levels	ebi-a-GCST90014016	rs12132284	A	G	0.012	0.002	1.34e-06	23.36
Vitamin D levels	ebi-a-GCST90014016	rs6698680	G	A	-0.015	0.002	6.45e-12	47.19
Vitamin D levels	ebi-a-GCST90014016	rs3750296	C	G	-0.021	0.002	2.41e-18	76.32
Vitamin D levels	ebi-a-GCST90014016	rs11209976	T	C	-0.013	0.002	4.61e-09	34.35
Vitamin D levels	ebi-a-GCST90014016	rs2131925	T	G	-0.024	0.002	5.72e-25	106.5
Vitamin D levels	ebi-a-GCST90014016	rs61815559	T	A	0.089	0.006	4.59e-45	198.43
Vitamin D levels	ebi-a-GCST90014016	rs71640337	A	G	-0.019	0.004	3.29e-06	21.64
Vitamin D levels	ebi-a-GCST90014016	rs7528419	G	A	0.019	0.003	6.32e-13	51.74
Vitamin D levels	ebi-a-GCST90014016	rs10908469	C	A	0.016	0.003	1.3e-10	41.31
Vitamin D levels	ebi-a-GCST90014016	rs35270497	T	C	0.015	0.003	3.64e-07	25.88
Vitamin D levels	ebi-a-GCST90014016	rs112816271	T	C	0.014	0.002	4.34e-09	34.46
Vitamin D levels	ebi-a-GCST90014016	rs2553042	G	A	-0.015	0.003	1.61e-07	27.46
Vitamin D levels	ebi-a-GCST90014016	rs28560482	T	C	-0.012	0.003	1.62e-06	23
Vitamin D levels	ebi-a-GCST90014016	rs7603427	T	C	-0.012	0.002	1.24e-07	27.96
Vitamin D levels	ebi-a-GCST90014016	rs2012736	A	C	-0.045	0.004	3.48e-28	121.18
Vitamin D levels	ebi-a-GCST90014016	rs1047891	A	C	-0.015	0.002	4.29e-10	38.98
Vitamin D levels	ebi-a-GCST90014016	rs13015262	G	A	-0.011	0.002	2.35e-06	22.29
Vitamin D levels	ebi-a-GCST90014016	rs7580064	C	T	0.012	0.002	1.12e-06	23.71
Vitamin D levels	ebi-a-GCST90014016	rs6745687	T	G	0.012	0.002	3.09e-07	26.19
Vitamin D levels	ebi-a-GCST90014016	rs3849374	C	G	-0.015	0.003	1.49e-07	27.6
Vitamin D levels	ebi-a-GCST90014016	rs12618832	C	T	0.012	0.003	2.45e-06	22.21
Vitamin D levels	ebi-a-GCST90014016	rs13022972	G	A	-0.013	0.002	1.42e-07	27.7
Vitamin D levels	ebi-a-GCST90014016	rs77095725	A	G	0.024	0.005	4e-06	21.26
Vitamin D levels	ebi-a-GCST90014016	rs6757588	C	T	0.011	0.002	3.52e-06	21.51
Vitamin D levels	ebi-a-GCST90014016	rs1601066	C	T	0.012	0.003	6.12e-06	20.45
Vitamin D levels	ebi-a-GCST90014016	rs581411	A	G	-0.016	0.003	4.18e-08	30.06
Vitamin D levels	ebi-a-GCST90014016	rs11127048	A	G	0.022	0.002	5.32e-20	83.86
Vitamin D levels	ebi-a-GCST90014016	rs838717	A	G	0.011	0.002	2.49e-06	22.17
Vitamin D levels	ebi-a-GCST90014016	rs35706922	T	A	0.013	0.003	3.97e-06	21.28
Vitamin D levels	ebi-a-GCST90014016	rs6438900	G	C	0.015	0.003	3.54e-09	34.86
Vitamin D levels	ebi-a-GCST90014016	rs2043549	T	C	0.017	0.004	1.6e-06	23.03
Vitamin D levels	ebi-a-GCST90014016	rs187396594	C	T	-0.032	0.007	6.24e-06	20.41
Vitamin D levels	ebi-a-GCST90014016	rs9861009	C	T	0.016	0.003	1.37e-10	41.21
Vitamin D levels	ebi-a-GCST90014016	rs1972994	T	A	-0.017	0.002	1.19e-12	50.51
Vitamin D levels	ebi-a-GCST90014016	rs11235	C	T	-0.011	0.002	5.85e-07	24.96
Vitamin D levels	ebi-a-GCST90014016	rs4390955	A	C	-0.015	0.003	9.25e-09	32.99
Vitamin D levels	ebi-a-GCST90014016	rs12490042	C	T	0.018	0.003	5.49e-08	29.54
Vitamin D levels	ebi-a-GCST90014016	rs11713568	C	G	-0.011	0.002	7.53e-06	20.05
Vitamin D levels	ebi-a-GCST90014016	rs190521702	C	T	0.018	0.004	3.11e-06	21.75
Vitamin D levels	ebi-a-GCST90014016	rs17146641	A	G	-0.021	0.003	1.62e-10	40.88
Vitamin D levels	ebi-a-GCST90014016	rs6422323	G	C	-0.032	0.002	4.15e-46	203.22
Vitamin D levels	ebi-a-GCST90014016	rs4364259	A	G	0.014	0.003	1.01e-06	23.91
Vitamin D levels	ebi-a-GCST90014016	rs3890624	G	A	0.011	0.002	5.6e-06	20.62
Vitamin D levels	ebi-a-GCST90014016	rs2885783	G	A	-0.023	0.005	7.06e-07	24.6
Vitamin D levels	ebi-a-GCST90014016	rs2139646	G	A	-0.019	0.002	5.86e-15	60.95
Vitamin D levels	ebi-a-GCST90014016	rs3114045	C	T	-0.025	0.003	3.7e-14	57.32
Vitamin D levels	ebi-a-GCST90014016	rs73080940	C	T	-0.022	0.004	3.62e-09	34.82
Vitamin D levels	ebi-a-GCST90014016	rs61795888	G	A	-0.014	0.003	3.41e-07	26
Vitamin D levels	ebi-a-GCST90014016	rs7673438	A	G	0.056	0.003	4.28e-67	299.48
Vitamin D levels	ebi-a-GCST90014016	rs199619559	T	A	-0.012	0.002	5.83e-07	24.97
Vitamin D levels	ebi-a-GCST90014016	rs112404067	G	A	-0.019	0.003	8.06e-11	42.24
Vitamin D levels	ebi-a-GCST90014016	rs75268548	C	T	0.026	0.005	7.51e-08	28.93
Vitamin D levels	ebi-a-GCST90014016	rs13109322	G	A	-0.013	0.002	1.98e-08	31.51
Vitamin D levels	ebi-a-GCST90014016	rs62319568	G	A	0.015	0.003	3e-06	21.81
Vitamin D levels	ebi-a-GCST90014016	rs59107493	T	C	-0.022	0.003	3.45e-11	43.9
Vitamin D levels	ebi-a-GCST90014016	rs9993024	T	C	0.092	0.003	1e-200	1331.09
Vitamin D levels	ebi-a-GCST90014016	rs115289270	T	G	0.023	0.004	2.58e-08	31
Vitamin D levels	ebi-a-GCST90014016	rs6887019	C	T	-0.012	0.002	1.15e-07	28.11
Vitamin D levels	ebi-a-GCST90014016	rs144104876	A	G	0.012	0.002	2.87e-06	21.9
Vitamin D levels	ebi-a-GCST90014016	rs200172091	T	C	0.011	0.002	3.2e-06	21.69
Vitamin D levels	ebi-a-GCST90014016	rs62396469	C	T	0.015	0.003	3.53e-06	21.5
Vitamin D levels	ebi-a-GCST90014016	rs62366840	C	T	-0.04	0.009	4.99e-06	20.84
Vitamin D levels	ebi-a-GCST90014016	rs7718395	G	C	0.011	0.002	2.56e-06	22.12
Vitamin D levels	ebi-a-GCST90014016	rs748817	A	G	-0.016	0.004	8e-06	19.94
Vitamin D levels	ebi-a-GCST90014016	rs138175033	T	C	-0.054	0.011	9.48e-07	24.03
Vitamin D levels	ebi-a-GCST90014016	rs888960	G	A	0.012	0.002	2.67e-07	26.47
Vitamin D levels	ebi-a-GCST90014016	rs6884452	C	A	0.011	0.002	7.56e-06	20.05
Vitamin D levels	ebi-a-GCST90014016	rs148967748	G	A	0.043	0.01	6.45e-06	20.35
Vitamin D levels	ebi-a-GCST90014016	rs437874	C	G	0.012	0.002	2.12e-07	26.92
Vitamin D levels	ebi-a-GCST90014016	rs41302867	A	G	0.018	0.003	8.52e-08	28.68
Vitamin D levels	ebi-a-GCST90014016	rs11755689	G	A	-0.013	0.002	6.14e-08	29.32
Vitamin D levels	ebi-a-GCST90014016	rs990850	A	G	-0.02	0.004	3.4e-08	30.46
Vitamin D levels	ebi-a-GCST90014016	rs72897736	A	T	0.015	0.003	5.31e-06	20.72
Vitamin D levels	ebi-a-GCST90014016	rs4479935	T	G	0.016	0.003	5.05e-08	29.7
Vitamin D levels	ebi-a-GCST90014016	rs2608953	T	C	-0.022	0.003	3.65e-13	52.82
Vitamin D levels	ebi-a-GCST90014016	rs1214759	G	A	0.011	0.002	3.58e-06	21.48
Vitamin D levels	ebi-a-GCST90014016	rs72986456	T	C	0.013	0.003	4.03e-06	21.25
Vitamin D levels	ebi-a-GCST90014016	rs36197935	T	C	-0.024	0.005	9.16e-06	19.68
Vitamin D levels	ebi-a-GCST90014016	rs34311816	T	C	-0.012	0.003	4.77e-06	20.93
Vitamin D levels	ebi-a-GCST90014016	rs3812199	C	T	-0.011	0.002	2.41e-06	22.24
Vitamin D levels	ebi-a-GCST90014016	rs57016767	C	T	-0.02	0.005	6.31e-06	20.39
Vitamin D levels	ebi-a-GCST90014016	rs13237603	C	T	-0.011	0.002	4.35e-06	21.1
Vitamin D levels	ebi-a-GCST90014016	rs75741381	G	C	-0.018	0.003	2.96e-08	30.74
Vitamin D levels	ebi-a-GCST90014016	rs10085881	C	T	-0.015	0.002	2.79e-09	35.33
Vitamin D levels	ebi-a-GCST90014016	rs17711008	C	G	0.014	0.003	1.56e-06	23.07
Vitamin D levels	ebi-a-GCST90014016	rs11763860	C	G	0.011	0.002	8.5e-07	24.24
Vitamin D levels	ebi-a-GCST90014016	rs2222846	G	C	-0.011	0.002	1.89e-06	22.7
Vitamin D levels	ebi-a-GCST90014016	rs7788136	A	T	0.01	0.002	7.19e-06	20.14
Vitamin D levels	ebi-a-GCST90014016	rs9691241	C	T	-0.013	0.002	2.14e-08	31.36
Vitamin D levels	ebi-a-GCST90014016	rs2862792	A	G	0.013	0.002	8.34e-09	33.19
Vitamin D levels	ebi-a-GCST90014016	rs7801804	C	T	0.013	0.002	1.79e-08	31.71
Vitamin D levels	ebi-a-GCST90014016	rs2346264	C	A	-0.013	0.003	8.3e-07	24.29
Vitamin D levels	ebi-a-GCST90014016	rs117663466	C	T	-0.032	0.007	9.79e-06	19.55
Vitamin D levels	ebi-a-GCST90014016	rs10086281	A	C	0.01	0.002	7.01e-06	20.19
Vitamin D levels	ebi-a-GCST90014016	rs6985620	C	T	0.014	0.002	2.04e-09	35.93
Vitamin D levels	ebi-a-GCST90014016	rs10101205	C	T	0.017	0.003	5.53e-08	29.52
Vitamin D levels	ebi-a-GCST90014016	rs1605128	A	G	-0.013	0.003	3.76e-06	21.38
Vitamin D levels	ebi-a-GCST90014016	rs11782543	G	A	0.013	0.002	1.07e-08	32.72
Vitamin D levels	ebi-a-GCST90014016	rs7828742	G	A	-0.023	0.002	6.83e-23	97.03
Vitamin D levels	ebi-a-GCST90014016	rs6578074	C	A	0.014	0.003	9.62e-06	19.58
Vitamin D levels	ebi-a-GCST90014016	rs2975734	G	C	-0.013	0.002	3.23e-09	35.04
Vitamin D levels	ebi-a-GCST90014016	rs34274528	A	G	0.027	0.006	6.75e-06	20.26
Vitamin D levels	ebi-a-GCST90014016	rs7835016	A	C	0.013	0.003	1.64e-06	22.97
Vitamin D levels	ebi-a-GCST90014016	rs115178762	T	A	0.023	0.005	4.9e-06	20.88
Vitamin D levels	ebi-a-GCST90014016	rs701364	A	G	-0.01	0.002	7.35e-06	20.1
Vitamin D levels	ebi-a-GCST90014016	rs10758327	T	G	0.01	0.002	7.66e-06	20.02
Vitamin D levels	ebi-a-GCST90014016	rs373397810	T	C	-0.018	0.003	1.72e-09	36.27
Vitamin D levels	ebi-a-GCST90014016	rs11143795	A	T	0.01	0.002	4.68e-06	20.97
Vitamin D levels	ebi-a-GCST90014016	rs13284054	C	T	0.02	0.003	1.09e-08	32.67
Vitamin D levels	ebi-a-GCST90014016	rs115478735	T	A	-0.013	0.003	3.49e-06	21.53
Vitamin D levels	ebi-a-GCST90014016	rs10822145	T	C	-0.011	0.002	1.47e-06	23.19
Vitamin D levels	ebi-a-GCST90014016	rs11187145	T	C	0.015	0.003	1.41e-06	23.26
Vitamin D levels	ebi-a-GCST90014016	rs10887718	T	C	-0.013	0.002	1.33e-08	32.29
Vitamin D levels	ebi-a-GCST90014016	rs2792735	A	G	0.012	0.003	3.69e-06	21.42
Vitamin D levels	ebi-a-GCST90014016	rs4553272	T	C	-0.012	0.002	1.75e-07	27.29
Vitamin D levels	ebi-a-GCST90014016	rs117403368	G	A	0.04	0.009	5.52e-06	20.65
Vitamin D levels	ebi-a-GCST90014016	rs113791707	A	G	0.049	0.01	1.01e-06	23.91
Vitamin D levels	ebi-a-GCST90014016	rs77532868	T	C	0.029	0.005	5.37e-09	34.05
Vitamin D levels	ebi-a-GCST90014016	rs536862509	G	A	-0.024	0.005	4.07e-06	21.23
Vitamin D levels	ebi-a-GCST90014016	rs117862422	C	T	-0.058	0.009	4.33e-10	38.96
Vitamin D levels	ebi-a-GCST90014016	rs33981819	G	T	0.014	0.002	4.82e-10	38.75
Vitamin D levels	ebi-a-GCST90014016	rs72632970	T	G	-0.102	0.004	4.75e-126	570.33
Vitamin D levels	ebi-a-GCST90014016	rs10832289	T	A	-0.088	0.002	1e-200	1453.73
Vitamin D levels	ebi-a-GCST90014016	rs2847500	A	G	-0.02	0.003	4.04e-09	34.61
Vitamin D levels	ebi-a-GCST90014016	rs964184	C	G	0.04	0.003	7.74e-33	142.45
Vitamin D levels	ebi-a-GCST90014016	rs317195	C	T	-0.018	0.003	2.46e-07	26.63
Vitamin D levels	ebi-a-GCST90014016	rs4980471	A	C	0.012	0.003	2.87e-06	21.9
Vitamin D levels	ebi-a-GCST90014016	rs505621	G	A	0.011	0.002	1.36e-06	23.34
Vitamin D levels	ebi-a-GCST90014016	rs536864	G	A	-0.013	0.003	1.87e-06	22.73
Vitamin D levels	ebi-a-GCST90014016	rs1872285	A	G	0.018	0.003	2.53e-10	40.01
Vitamin D levels	ebi-a-GCST90014016	rs12803256	G	A	0.104	0.003	1e-200	1449.19
Vitamin D levels	ebi-a-GCST90014016	rs1149605	C	T	0.022	0.003	1.18e-13	55.04
Vitamin D levels	ebi-a-GCST90014016	rs61887417	A	G	-0.03	0.006	4.33e-06	21.11
Vitamin D levels	ebi-a-GCST90014016	rs1950039	C	T	-0.02	0.002	1.02e-17	73.47
Vitamin D levels	ebi-a-GCST90014016	rs151158170	A	G	-0.044	0.01	9.25e-06	19.66
Vitamin D levels	ebi-a-GCST90014016	rs2306390	T	C	-0.013	0.003	4.59e-07	25.43
Vitamin D levels	ebi-a-GCST90014016	rs6581807	A	G	-0.012	0.002	6.22e-07	24.84
Vitamin D levels	ebi-a-GCST90014016	rs11065827	C	T	0.016	0.003	9.84e-08	28.41
Vitamin D levels	ebi-a-GCST90014016	rs11060406	T	C	-0.035	0.006	6.86e-09	33.57
Vitamin D levels	ebi-a-GCST90014016	rs4533105	C	T	0.012	0.002	1.69e-07	27.36
Vitamin D levels	ebi-a-GCST90014016	rs11109110	T	A	-0.021	0.004	2.3e-06	22.32
Vitamin D levels	ebi-a-GCST90014016	rs12369406	T	C	0.011	0.002	1.22e-06	23.55
Vitamin D levels	ebi-a-GCST90014016	rs200913869	G	A	-0.018	0.004	7.4e-07	24.51
Vitamin D levels	ebi-a-GCST90014016	rs10876444	A	T	-0.014	0.003	6.11e-06	20.45
Vitamin D levels	ebi-a-GCST90014016	rs4980909	A	G	0.011	0.003	7.2e-06	20.14
Vitamin D levels	ebi-a-GCST90014016	rs10859995	C	T	-0.04	0.002	3.45e-68	304.5
Vitamin D levels	ebi-a-GCST90014016	rs4149056	C	T	-0.019	0.003	1.26e-09	36.88
Vitamin D levels	ebi-a-GCST90014016	rs9521189	T	C	-0.013	0.003	4.97e-06	20.85
Vitamin D levels	ebi-a-GCST90014016	rs1827995	A	T	-0.012	0.003	2.8e-06	21.95
Vitamin D levels	ebi-a-GCST90014016	rs2374013	C	T	-0.011	0.002	4.73e-06	20.94
Vitamin D levels	ebi-a-GCST90014016	rs4630392	C	T	0.015	0.003	7.28e-06	20.12
Vitamin D levels	ebi-a-GCST90014016	rs9536961	G	A	-0.013	0.002	2.45e-08	31.1
Vitamin D levels	ebi-a-GCST90014016	rs7981402	A	G	0.012	0.002	1.24e-06	23.51
Vitamin D levels	ebi-a-GCST90014016	rs191728525	T	G	-0.011	0.002	5.11e-06	20.8
Vitamin D levels	ebi-a-GCST90014016	rs745797	A	G	-0.017	0.003	5.56e-07	25.06
Vitamin D levels	ebi-a-GCST90014016	rs11846838	A	G	-0.016	0.002	5.98e-11	42.83
Vitamin D levels	ebi-a-GCST90014016	rs72677847	C	T	-0.03	0.006	7.29e-07	24.54
Vitamin D levels	ebi-a-GCST90014016	rs8018720	C	G	-0.039	0.003	1.43e-39	173.27
Vitamin D levels	ebi-a-GCST90014016	rs2224510	A	G	0.011	0.002	2.6e-06	22.09
Vitamin D levels	ebi-a-GCST90014016	rs8012267	G	T	0.011	0.002	5.81e-07	24.97
Vitamin D levels	ebi-a-GCST90014016	rs117693203	C	A	-0.067	0.014	2.74e-06	21.99
Vitamin D levels	ebi-a-GCST90014016	rs1532085	G	A	0.026	0.002	6.61e-30	129.05
Vitamin D levels	ebi-a-GCST90014016	rs62015732	C	T	-0.014	0.002	2.73e-09	35.37
Vitamin D levels	ebi-a-GCST90014016	rs11073338	G	T	0.01	0.002	8.54e-06	19.81
Vitamin D levels	ebi-a-GCST90014016	rs141685696	A	C	0.021	0.004	3.62e-07	25.89
Vitamin D levels	ebi-a-GCST90014016	rs4886849	C	T	-0.015	0.003	1.71e-08	31.8
Vitamin D levels	ebi-a-GCST90014016	rs1800588	T	C	-0.035	0.003	5.53e-37	161.42
Vitamin D levels	ebi-a-GCST90014016	rs8029296	T	C	0.015	0.002	9.22e-10	37.48
Vitamin D levels	ebi-a-GCST90014016	rs62012766	C	T	-0.017	0.003	1.67e-08	31.85
Vitamin D levels	ebi-a-GCST90014016	rs35675346	A	G	-0.017	0.003	2.94e-10	39.71
Vitamin D levels	ebi-a-GCST90014016	rs10083762	G	C	0.014	0.003	7.68e-08	28.89
Vitamin D levels	ebi-a-GCST90014016	rs77924615	A	G	-0.016	0.003	8.4e-09	33.18
Vitamin D levels	ebi-a-GCST90014016	rs7196842	C	T	-0.011	0.002	3.78e-06	21.37
Vitamin D levels	ebi-a-GCST90014016	rs12720922	A	G	0.024	0.003	5.03e-16	65.79
Vitamin D levels	ebi-a-GCST90014016	rs11639514	G	C	-0.012	0.002	1.23e-07	27.98
Vitamin D levels	ebi-a-GCST90014016	rs34177108	A	C	-0.011	0.003	6.14e-06	20.44
Vitamin D levels	ebi-a-GCST90014016	rs2379220	C	G	-0.011	0.002	1.61e-06	23.01
Vitamin D levels	ebi-a-GCST90014016	rs11542462	A	G	-0.022	0.003	4.39e-11	43.43
Vitamin D levels	ebi-a-GCST90014016	rs17806566	C	T	-0.026	0.006	3.87e-06	21.33
Vitamin D levels	ebi-a-GCST90014016	rs12949853	A	G	0.014	0.003	4.75e-07	25.36
Vitamin D levels	ebi-a-GCST90014016	rs11867297	T	C	0.016	0.002	4.26e-12	48
Vitamin D levels	ebi-a-GCST90014016	rs8068844	C	T	-0.014	0.002	1.09e-09	37.16
Vitamin D levels	ebi-a-GCST90014016	rs8614	A	C	-0.015	0.003	6.18e-07	24.86
Vitamin D levels	ebi-a-GCST90014016	rs11651784	T	C	-0.011	0.002	1.08e-06	23.79
Vitamin D levels	ebi-a-GCST90014016	rs149615216	T	C	-0.06	0.011	2.61e-08	30.98
Vitamin D levels	ebi-a-GCST90014016	rs656384	A	G	-0.013	0.003	7.37e-07	24.52
Vitamin D levels	ebi-a-GCST90014016	rs2037511	A	G	0.016	0.003	1.22e-07	27.98
Vitamin D levels	ebi-a-GCST90014016	rs4121823	A	T	-0.02	0.003	2.59e-10	39.96
Vitamin D levels	ebi-a-GCST90014016	rs8091117	A	C	-0.02	0.005	9.69e-06	19.57
Vitamin D levels	ebi-a-GCST90014016	rs72941775	T	A	0.017	0.003	1.7e-07	27.34
Vitamin D levels	ebi-a-GCST90014016	rs58542926	T	C	0.041	0.004	1.88e-22	95.03
Vitamin D levels	ebi-a-GCST90014016	rs5112	G	C	-0.016	0.002	2.41e-11	44.6
Vitamin D levels	ebi-a-GCST90014016	rs212100	C	T	-0.064	0.003	4.47e-98	441.77
Vitamin D levels	ebi-a-GCST90014016	rs1048328	A	G	0.027	0.004	4.84e-11	43.24
Vitamin D levels	ebi-a-GCST90014016	rs142158911	A	G	0.027	0.004	9.53e-15	59.99
Vitamin D levels	ebi-a-GCST90014016	rs255261	C	T	0.01	0.002	6.14e-06	20.44
Vitamin D levels	ebi-a-GCST90014016	rs2545813	C	T	-0.013	0.002	6.32e-08	29.26
Vitamin D levels	ebi-a-GCST90014016	rs3814995	T	C	-0.012	0.002	5.32e-07	25.15
Vitamin D levels	ebi-a-GCST90014016	rs814573	T	A	-0.016	0.003	5.07e-08	29.69
Vitamin D levels	ebi-a-GCST90014016	rs62120396	T	C	-0.012	0.003	2.02e-06	22.58
Vitamin D levels	ebi-a-GCST90014016	rs117658078	G	A	-0.034	0.008	8.2e-06	19.89
Vitamin D levels	ebi-a-GCST90014016	rs6127099	T	A	-0.035	0.003	5.09e-43	189.06
Vitamin D levels	ebi-a-GCST90014016	rs2762938	A	G	0.011	0.002	1.17e-06	23.62
Vitamin D levels	ebi-a-GCST90014016	rs117583686	C	G	0.031	0.007	5.31e-06	20.72
Vitamin D levels	ebi-a-GCST90014016	rs6132763	G	A	-0.011	0.002	4.34e-06	21.11
Vitamin D levels	ebi-a-GCST90014016	rs2207132	A	G	-0.036	0.006	9.8e-09	32.88
Vitamin D levels	ebi-a-GCST90014016	rs149218360	T	A	-0.039	0.008	1.12e-06	23.72
Vitamin D levels	ebi-a-GCST90014016	rs145282279	T	C	0.043	0.01	8.85e-06	19.75
Vitamin D levels	ebi-a-GCST90014016	rs2229742	C	G	-0.028	0.004	3.78e-14	57.28
Vitamin D levels	ebi-a-GCST90014016	rs2074735	C	G	0.034	0.005	2.9e-13	53.28
Vitamin D levels	ebi-a-GCST90014016	rs4824127	C	A	-0.012	0.002	2.76e-07	26.41
Vitamin D levels	ebi-a-GCST90014016	rs5767072	C	T	0.016	0.003	1.01e-06	23.9
Vitamin D levels	ebi-a-GCST90014016	rs5758153	T	G	0.011	0.002	4.93e-06	20.86

## Sheet: Table S3
exposure	SNP	pos.exposure	effect_allele.exposure	other_allele.exposure	beta.exposure	se.exposure	eaf.exposure	pval.exposure	F value
GCST90274758	rs356283	80975190	T	G	0.0588	0.0123	0.6475	1.75e-06	22.85
GCST90274758	rs115454951	108736338	A	C	-0.1537	0.0344	0.0384	7.89e-06	19.96
GCST90274758	rs10926313	240804510	A	G	-0.0884	0.0175	0.8334	4.39e-07	25.52
GCST90274758	rs76686678	38198906	T	G	0.2607	0.0521	0.015	5.62e-07	25.04
GCST90274758	rs139951113	6066466	T	C	0.3201	0.0722	0.0087	9.27e-06	19.66
GCST90274758	rs10513018	136674468	A	G	-0.0875	0.0197	0.8986	8.93e-06	19.73
GCST90274758	rs5030072	186455546	T	C	0.0594	0.0119	0.5711	5.99e-07	24.92
GCST90274758	rs112020430	117584424	T	C	0.1784	0.0403	0.0251	9.56e-06	19.6
GCST90274758	rs3733402	187158034	A	G	-0.1305	0.0116	0.5102	2.32e-29	126.56
GCST90274758	rs2731672	176842474	T	C	0.0926	0.0152	0.2679	1.11e-09	37.11
GCST90274758	rs1034059	158193698	A	G	0.066	0.0146	0.6982	6.17e-06	20.44
GCST90274758	rs6963617	17594314	T	C	0.0754	0.0142	0.2938	1.1e-07	28.19
GCST90274758	rs78948504	3936170	C	G	-0.1269	0.0281	0.9352	6.3e-06	20.39
GCST90274758	rs10792025	68921211	T	C	-0.0593	0.0124	0.3383	1.73e-06	22.87
GCST90274758	rs181095999	23923166	T	C	-0.2226	0.0474	0.0227	2.65e-06	22.05
GCST90274758	rs7490744	84976969	T	G	0.0705	0.0159	0.2217	9.25e-06	19.66
GCST90274758	rs114302245	84586319	T	C	0.0791	0.0169	0.358	2.86e-06	21.91
GCST90274758	rs2856226	15470414	T	C	-0.0995	0.0214	0.8975	3.33e-06	21.62
GCST90274758	rs60037565	74618280	A	T	0.0772	0.0172	0.8011	7.18e-06	20.15
GCST90274758	rs56828003	5385674	A	C	-0.0756	0.0169	0.2809	7.7e-06	20.01
GCST90274758	rs137887001	44566861	C	G	0.2235	0.0486	0.9827	4.25e-06	21.15
GCST90274759	rs115657851	57353848	A	G	0.139	0.0293	0.0462	2.1e-06	22.51
GCST90274759	rs75492374	150902178	A	G	0.3552	0.077	0.9905	3.97e-06	21.28
GCST90274759	rs541944924	204667577	T	C	0.1673	0.0358	0.0316	2.97e-06	21.84
GCST90274759	rs184103539	222149663	T	C	-0.1524	0.0339	0.0397	6.94e-06	20.21
GCST90274759	rs6544381	41276504	A	C	0.0643	0.0143	0.7983	6.91e-06	20.22
GCST90274759	rs111478357	144650434	T	C	0.2044	0.044	0.0243	3.39e-06	21.58
GCST90274759	rs62188709	225565760	A	T	-0.1012	0.0222	0.9174	5.15e-06	20.78
GCST90274759	rs6441227	158534618	A	C	-0.087	0.0194	0.1824	7.31e-06	20.11
GCST90274759	rs10024178	5801734	T	C	-0.0925	0.0199	0.905	3.35e-06	21.61
GCST90274759	rs189104742	75665562	A	T	0.2754	0.0584	0.9857	2.41e-06	22.24
GCST90274759	rs62319741	124571895	T	C	0.1281	0.0258	0.9456	6.87e-07	24.65
GCST90274759	rs6463679	7345002	A	G	0.0552	0.0122	0.3628	6.05e-06	20.47
GCST90274759	rs1608554	22807634	A	G	0.0598	0.0122	0.656	9.5e-07	24.03
GCST90274759	rs2527856	80678923	T	C	0.0562	0.0122	0.5989	4.09e-06	21.22
GCST90274759	rs73701916	102530192	A	G	-0.1301	0.0292	0.9512	8.37e-06	19.85
GCST90274759	rs4749761	8502517	A	T	0.5548	0.1204	0.0104	4.07e-06	21.23
GCST90274759	rs11512688	102613285	T	G	-0.0606	0.0133	0.6677	5.2e-06	20.76
GCST90274759	rs2620728	65118323	C	G	-0.0551	0.0119	0.5267	3.65e-06	21.44
GCST90274759	rs79226097	91715447	T	C	0.1608	0.0357	0.03	6.66e-06	20.29
GCST90274759	rs739998	316890	T	C	0.0594	0.0132	0.5782	6.8e-06	20.25
GCST90274759	rs56139330	58197178	A	G	0.0777	0.0173	0.8369	7.08e-06	20.17
GCST90274759	rs117645472	917376	A	T	0.3494	0.0754	0.0125	3.59e-06	21.47
GCST90274759	rs73966257	70229342	A	G	-0.2927	0.0654	0.0126	7.62e-06	20.03
GCST90274759	rs151018349	561872	A	T	0.1025	0.0231	0.1817	9.11e-06	19.69
GCST90274759	rs112665079	43120683	T	C	0.8932	0.026	0.051	1e-200	1180.19
GCST90274759	rs80212763	43223930	T	C	0.9687	0.0448	0.0189	1.1e-103	467.54
GCST90274759	rs12479560	43300667	A	G	0.12	0.0147	0.32	3.26e-16	66.64
GCST90274759	rs147052185	19074306	A	G	0.2127	0.0473	0.9793	6.9e-06	20.22
GCST90274759	rs7292320	37921425	A	G	-0.0599	0.0131	0.2529	4.82e-06	20.91
GCST90274760	rs13303278	921716	A	C	-0.0664	0.0144	0.5539	4.01e-06	21.26
GCST90274760	rs3003450	17628383	T	G	0.0632	0.0137	0.6627	3.97e-06	21.28
GCST90274760	rs10799609	20418323	T	C	-0.1321	0.0293	0.0561	6.53e-06	20.33
GCST90274760	rs79664530	197189391	C	G	-0.3211	0.0718	0.0125	7.74e-06	20
GCST90274760	rs76672219	225057589	A	C	-0.3226	0.0682	0.9882	2.24e-06	22.37
GCST90274760	rs141625055	142183922	A	G	0.1852	0.0418	0.0327	9.4e-06	19.63
GCST90274760	rs59142746	93510228	A	G	-0.1495	0.0335	0.0532	8.09e-06	19.92
GCST90274760	rs62277657	111720183	A	G	0.0833	0.0166	0.1972	5.22e-07	25.18
GCST90274760	rs17491469	189164574	A	G	-0.0897	0.0197	0.1327	5.28e-06	20.73
GCST90274760	rs138311590	4424044	A	G	-0.0811	0.0176	0.84	4.07e-06	21.23
GCST90274760	rs79259958	40380879	T	C	-0.3099	0.0697	0.0147	8.74e-06	19.77
GCST90274760	rs9684768	156930775	C	G	0.0692	0.014	0.626	7.7e-07	24.43
GCST90274760	rs17340161	103466564	A	G	-0.0873	0.0189	0.8494	3.86e-06	21.34
GCST90274760	rs118087756	94484664	A	G	-0.4237	0.094	0.0108	6.56e-06	20.32
GCST90274760	rs9496445	143047898	T	C	0.0853	0.0181	0.1545	2.44e-06	22.21
GCST90274760	rs12699544	13780997	A	G	0.0803	0.0181	0.1536	9.14e-06	19.68
GCST90274760	rs142970662	106961661	A	G	0.311	0.0639	0.0191	1.13e-06	23.69
GCST90274760	rs4993886	3686552	A	T	-0.079	0.0162	0.6759	1.08e-06	23.78
GCST90274760	rs55885546	19493177	A	G	-0.2047	0.044	0.0245	3.28e-06	21.64
GCST90274760	rs141429639	53903686	A	G	-0.293	0.0644	0.0147	5.37e-06	20.7
GCST90274760	rs74383279	112086697	C	G	-0.1899	0.0421	0.9634	6.46e-06	20.35
GCST90274760	rs1329733	92208227	A	G	-0.0674	0.0136	0.5323	7.2e-07	24.56
GCST90274760	rs4740350	133454106	A	G	0.0877	0.0194	0.1326	6.17e-06	20.44
GCST90274760	rs142585779	140239588	T	C	0.2119	0.0435	0.038	1.11e-06	23.73
GCST90274760	rs117212234	52447591	T	C	0.0874	0.0186	0.8262	2.62e-06	22.08
GCST90274760	rs4561132	97678022	A	G	-0.0716	0.0159	0.2386	6.7e-06	20.28
GCST90274760	rs569463048	112934470	T	G	-0.2687	0.0588	0.028	4.88e-06	20.88
GCST90274760	rs77502336	123394636	C	G	0.0679	0.0141	0.318	1.47e-06	23.19
GCST90274760	rs118115625	81724190	T	C	0.1703	0.0362	0.0344	2.55e-06	22.13
GCST90274760	rs148226005	130004146	A	G	0.2112	0.0451	0.9758	2.83e-06	21.93
GCST90274760	rs114907684	81582982	T	C	-0.3648	0.0818	0.9881	8.21e-06	19.89
GCST90274760	rs1370215	54688939	T	C	-0.07	0.0153	0.7417	4.76e-06	20.93
GCST90274760	rs6509909	55422034	C	G	-0.0881	0.0176	0.8122	5.57e-07	25.06
GCST90274760	rs9941952	25646493	T	C	0.0765	0.0167	0.7151	4.63e-06	20.98
GCST90274761	rs2712427	128431622	A	G	0.0626	0.0134	0.4935	2.99e-06	21.82
GCST90274761	rs115455827	78787853	A	G	0.1447	0.0305	0.9489	2.09e-06	22.51
GCST90274761	rs117097664	151334530	A	C	0.2444	0.0522	0.0197	2.84e-06	21.92
GCST90274761	rs2691530	77960243	T	C	-0.067	0.0133	0.5969	4.71e-07	25.38
GCST90274761	rs2470622	102489704	A	G	-0.1229	0.0242	0.9127	3.8e-07	25.79
GCST90274761	rs11202576	89584284	A	G	-0.0767	0.0172	0.7946	8.22e-06	19.89
GCST90274761	rs72984228	101331132	A	G	-0.1557	0.035	0.9611	8.64e-06	19.79
GCST90274761	rs113946880	134706712	T	C	0.1331	0.0293	0.0539	5.55e-06	20.64
GCST90274761	rs7136254	90111252	A	T	0.1657	0.0359	0.9437	3.92e-06	21.3
GCST90274761	rs10860902	103075047	C	G	0.0659	0.0149	0.7403	9.74e-06	19.56
GCST90274761	rs7171268	81221771	T	C	0.1554	0.0329	0.9514	2.32e-06	22.31
GCST90274761	rs148317708	50513818	A	G	-0.212	0.042	0.0295	4.47e-07	25.48
GCST90274761	rs9962377	70105531	T	C	-0.0843	0.0186	0.1481	5.84e-06	20.54
GCST90274761	rs428324	77253338	T	C	0.0692	0.0148	0.6047	2.93e-06	21.86
GCST90274762	rs6328	115829943	A	C	-0.0797	0.0122	0.3498	6.46e-11	42.68
GCST90274762	rs72673086	96824143	A	G	0.0584	0.0126	0.3152	3.57e-06	21.48
GCST90274762	rs78167655	119266088	T	C	-0.1646	0.0365	0.0262	6.5e-06	20.34
GCST90274762	rs4017	164064099	T	C	-0.1187	0.0258	0.9491	4.21e-06	21.17
GCST90274762	rs17689534	166807640	A	G	0.2208	0.0462	0.0229	1.76e-06	22.84
GCST90274762	rs12188775	132971762	T	G	0.1213	0.0247	0.9435	9.06e-07	24.12
GCST90274762	rs77493302	838092	T	C	0.0853	0.0185	0.8904	4.01e-06	21.26
GCST90274762	rs2237172	16601587	A	G	0.0619	0.0136	0.7375	5.33e-06	20.72
GCST90274762	rs2904780	31457874	A	C	-0.0685	0.0143	0.3918	1.67e-06	22.95
GCST90274762	rs397081	32192617	T	C	0.1203	0.0262	0.9514	4.4e-06	21.08
GCST90274762	rs77515437	47662280	A	C	-0.0957	0.0213	0.1577	7.02e-06	20.19
GCST90274762	rs73782207	150452471	A	G	0.0925	0.0205	0.0825	6.42e-06	20.36
GCST90274762	rs9479501	153400418	T	G	0.0629	0.0137	0.2135	4.41e-06	21.08
GCST90274762	rs12533747	30944899	A	G	0.1389	0.0276	0.0802	4.84e-07	25.33
GCST90274762	rs17647697	130302087	A	C	-0.1617	0.0352	0.9727	4.35e-06	21.1
GCST90274762	rs12539643	151019021	C	G	0.1867	0.0408	0.966	4.74e-06	20.94
GCST90274762	rs62494116	13332042	T	C	0.0578	0.0117	0.6636	7.81e-07	24.41
GCST90274762	rs11778834	62908374	T	C	-0.2284	0.0503	0.0226	5.61e-06	20.62
GCST90274762	rs1878359	122948812	A	G	0.0626	0.0126	0.719	6.76e-07	24.68
GCST90274762	rs10961630	14636946	C	G	0.053	0.0118	0.55	7.07e-06	20.17
GCST90274762	rs3128517	90362040	T	C	-0.0775	0.0118	0.4965	5.11e-11	43.14
GCST90274762	rs12259196	89839430	A	G	-0.075	0.0148	0.1928	4.03e-07	25.68
GCST90274762	rs4980184	125058869	T	C	0.2352	0.0521	0.9836	6.35e-06	20.38
GCST90274762	rs183185212	9434918	A	C	-0.2977	0.0657	0.9883	5.86e-06	20.53
GCST90274762	rs11025264	19837758	T	C	0.1739	0.0384	0.9748	5.94e-06	20.51
GCST90274762	rs9599159	67428046	T	C	-0.175	0.0387	0.9756	6.13e-06	20.45
GCST90274762	rs4899264	69285337	C	G	-0.055	0.0117	0.5283	2.59e-06	22.1
GCST90274762	rs182658308	83608081	A	T	-0.2055	0.0432	0.9685	1.97e-06	22.63
GCST90274762	rs7149605	94854041	A	G	0.0862	0.0195	0.0949	9.85e-06	19.54
GCST90274762	rs140072192	3327943	A	G	0.2773	0.0602	0.0196	4.1e-06	21.22
GCST90274762	rs140882208	47365286	T	C	-0.1722	0.0388	0.0258	9.07e-06	19.7
GCST90274762	rs4087847	2455418	T	G	-0.1546	0.0343	0.0301	6.57e-06	20.32
GCST90274762	rs74639669	5679360	A	T	-0.1748	0.0386	0.0281	5.94e-06	20.51
GCST90274762	rs62092633	55441626	T	C	-0.1249	0.0259	0.1005	1.42e-06	23.26
GCST90274762	rs34559191	16434937	T	C	0.0607	0.0124	0.3088	9.82e-07	23.96
GCST90274762	rs117164089	43780396	T	C	-0.271	0.0565	0.014	1.61e-06	23.01
GCST90274762	rs148834134	43942626	T	C	0.2541	0.0556	0.0235	4.87e-06	20.89
GCST90274762	rs13058191	49775973	C	G	-0.2164	0.0467	0.0256	3.59e-06	21.47
GCST90274763	rs34154371	2338015	T	C	-0.2016	0.0422	0.9714	1.78e-06	22.82
GCST90274763	rs12073499	157270515	A	C	-0.0812	0.0167	0.8466	1.16e-06	23.64
GCST90274763	rs7418913	203643268	A	G	-0.0614	0.0138	0.2714	8.62e-06	19.8
GCST90274763	rs56328050	202164805	C	G	-0.1987	0.0173	0.8696	1.56e-30	131.92
GCST90274763	rs11695193	231090015	A	T	-0.0806	0.0162	0.1582	6.51e-07	24.75
GCST90274763	rs11709039	152332673	T	C	0.0781	0.0168	0.856	3.34e-06	21.61
GCST90274763	rs10024203	5786594	A	C	0.0922	0.0203	0.094	5.58e-06	20.63
GCST90274763	rs13188908	179923576	T	C	0.0668	0.015	0.1902	8.45e-06	19.83
GCST90274763	rs148608719	180339648	A	G	0.3474	0.0683	0.0145	3.65e-07	25.87
GCST90274763	rs1034059	158193698	A	G	0.0681	0.0145	0.6981	2.65e-06	22.06
GCST90274763	rs187405204	61833768	T	C	0.4195	0.0912	0.9851	4.23e-06	21.16
GCST90274763	rs111764025	5557775	C	G	0.1095	0.0238	0.9304	4.21e-06	21.17
GCST90274763	rs78449258	22742536	A	G	-0.2001	0.0428	0.9804	2.94e-06	21.86
GCST90274763	rs73306603	84027526	T	C	0.2044	0.0412	0.978	7.01e-07	24.61
GCST90274763	rs1467702	129961901	A	G	-0.0962	0.0215	0.0863	7.66e-06	20.02
GCST90274763	rs140844269	63817395	C	G	-0.3615	0.0776	0.0099	3.19e-06	21.7
GCST90274763	rs11216018	98455719	A	G	-0.0539	0.0121	0.3708	8.41e-06	19.84
GCST90274763	rs1032417	62645486	C	G	-0.0858	0.0165	0.1545	1.99e-07	27.04
GCST90274763	rs56097553	82467039	A	G	0.1384	0.0312	0.0405	9.17e-06	19.68
GCST90274763	rs7146962	54145317	T	C	-0.0613	0.0135	0.7483	5.61e-06	20.62
GCST90274763	rs2411067	75033876	A	G	-0.0706	0.0157	0.685	6.9e-06	20.22
GCST90274763	rs137887001	44566861	C	G	0.2318	0.0486	0.9827	1.85e-06	22.75
GCST90274763	rs7287303	48714112	T	C	0.0985	0.0222	0.1249	9.12e-06	19.69
GCST90274764	rs12075	159175354	A	G	0.0749	0.0114	0.5547	5.03e-11	43.17
GCST90274764	rs10911109	172117232	A	G	-0.0767	0.0172	0.1696	8.22e-06	19.89
GCST90274764	rs74796877	1768047	A	G	0.2955	0.0664	0.0105	8.57e-06	19.81
GCST90274764	rs2228467	42906116	T	C	-0.3316	0.0225	0.9289	3.69e-49	217.2
GCST90274764	rs79684468	43179320	T	C	0.1502	0.0303	0.0433	7.16e-07	24.57
GCST90274764	rs2201150	46258902	T	C	0.0785	0.0123	0.3561	1.75e-10	40.73
GCST90274764	rs148554043	175964549	T	C	0.4043	0.0898	0.0083	6.72e-06	20.27
GCST90274764	rs139597204	104507060	A	C	-0.3374	0.0714	0.0128	2.3e-06	22.33
GCST90274764	rs6894241	118058126	A	C	-0.0656	0.0137	0.2333	1.68e-06	22.93
GCST90274764	rs151240414	130672061	A	G	0.2299	0.0508	0.0222	6.02e-06	20.48
GCST90274764	rs757973	75495667	A	G	0.2002	0.0205	0.09	1.58e-22	95.37
GCST90274764	rs73209015	11700967	A	T	-0.0913	0.0189	0.1104	1.36e-06	23.34
GCST90274764	rs140965534	49300287	T	C	-0.2283	0.0514	0.0172	8.93e-06	19.73
GCST90274764	rs79432525	128183195	T	G	0.1929	0.0422	0.9754	4.85e-06	20.89
GCST90274764	rs1564995	24773107	A	G	-0.0609	0.0131	0.6155	3.34e-06	21.61
GCST90274764	rs34536806	95274487	T	G	0.1017	0.0208	0.9023	1.01e-06	23.91
GCST90274764	rs35543857	105757994	A	G	-0.1138	0.0244	0.9282	3.1e-06	21.75
GCST90274764	rs114744647	24006879	T	C	0.2107	0.0451	0.9774	2.99e-06	21.83
GCST90274764	rs9940390	80051931	T	C	-0.0818	0.0133	0.7358	7.73e-10	37.83
GCST90274764	rs554698477	12254722	A	G	0.1063	0.0226	0.8771	2.56e-06	22.12
GCST90274764	rs79722574	32619052	T	C	-0.1215	0.0156	0.167	6.78e-15	60.66
GCST90274764	rs9303380	54117492	A	G	0.1213	0.0272	0.0494	8.21e-06	19.89
GCST90274764	rs12453306	77253324	C	G	-0.1089	0.0244	0.9022	8.08e-06	19.92
GCST90274764	rs55843637	1508223	C	G	0.0555	0.0121	0.5296	4.5e-06	21.04
GCST90274764	rs170520	38337850	A	G	0.0554	0.0125	0.3264	9.34e-06	19.64
GCST90274764	rs2112920	37955248	C	G	0.0817	0.016	0.8362	3.29e-07	26.07
GCST90274764	rs139476527	49033630	T	G	0.2826	0.0606	0.0125	3.11e-06	21.75
GCST90274764	rs9976282	39593226	A	G	-0.1678	0.0345	0.0333	1.15e-06	23.66
GCST90274764	rs73171545	45003109	A	G	-0.0861	0.0187	0.1199	4.14e-06	21.2
GCST90274765	rs7595241	7425475	C	G	0.0615	0.013	0.6941	2.24e-06	22.38
GCST90274765	rs10496135	66640363	C	G	0.1856	0.0384	0.9689	1.34e-06	23.36
GCST90274765	rs13010492	204776176	C	G	-0.0803	0.0123	0.4754	6.65e-11	42.62
GCST90274765	rs192686691	12700866	C	G	0.2648	0.0589	0.0195	6.93e-06	20.21
GCST90274765	rs113539352	58516854	C	G	0.4485	0.0922	0.992	1.15e-06	23.66
GCST90274765	rs1654018	71575288	T	C	0.2391	0.0538	0.9738	8.82e-06	19.75
GCST90274765	rs62292952	132200719	T	G	0.2346	0.0185	0.8822	7.53e-37	160.81
GCST90274765	rs4356912	7444846	T	C	-0.0592	0.0133	0.6909	8.54e-06	19.81
GCST90274765	rs6535499	76428761	T	C	-0.1216	0.0272	0.0583	7.8e-06	19.99
GCST90274765	rs374784992	119585039	A	G	0.1335	0.0298	0.9401	7.47e-06	20.07
GCST90274765	rs79086127	123839263	T	C	-0.2096	0.045	0.0195	3.2e-06	21.69
GCST90274765	rs4554017	145124024	T	C	0.0596	0.0122	0.3904	1.03e-06	23.87
GCST90274765	rs115109204	23807519	T	C	0.3784	0.0842	0.0116	6.99e-06	20.2
GCST90274765	rs12521515	123121314	A	T	0.086	0.0192	0.861	7.49e-06	20.06
GCST90274765	rs3792790	150442171	A	C	0.0551	0.012	0.4736	4.4e-06	21.08
GCST90274765	rs6870560	174187919	T	C	0.0863	0.0169	0.8559	3.28e-07	26.08
GCST90274765	rs1328133	9710127	A	T	0.3112	0.0695	0.01	7.55e-06	20.05
GCST90274765	rs9469127	32444093	C	G	-0.4884	0.0277	0.9365	1.41e-69	310.88
GCST90274765	rs28635588	32519041	A	G	-0.1775	0.0206	0.8408	6.9e-18	74.24
GCST90274765	rs11961362	81004579	T	C	-0.1185	0.0264	0.0713	7.17e-06	20.15
GCST90274765	rs1415763	125027776	C	G	0.0757	0.0157	0.1687	1.42e-06	23.25
GCST90274765	rs13212719	133835436	A	G	0.0671	0.015	0.8005	7.7e-06	20.01
GCST90274765	rs10242459	3911280	A	G	0.0729	0.0154	0.8219	2.2e-06	22.41
GCST90274765	rs73257451	61418130	T	C	-0.3645	0.0756	0.989	1.43e-06	23.25
GCST90274765	rs454265	81339142	A	G	-0.0561	0.0124	0.6505	6.06e-06	20.47
GCST90274765	rs11574915	34710084	A	C	-0.1464	0.017	0.8639	7.19e-18	74.16
GCST90274765	rs34791102	35612978	A	G	0.1238	0.0265	0.0534	2.99e-06	21.82
GCST90274765	rs7894965	93652211	A	G	-0.0644	0.0142	0.6255	5.75e-06	20.57
GCST90274765	rs532981037	110761495	T	C	-0.1769	0.04	0.9638	9.76e-06	19.56
GCST90274765	rs6486995	19813981	A	T	-0.0697	0.0135	0.2452	2.43e-07	26.66
GCST90274765	rs11174279	62401393	A	T	-0.0694	0.0156	0.1741	8.64e-06	19.79
GCST90274765	rs4766578	111904371	A	T	-0.0801	0.0132	0.5095	1.29e-09	36.82
GCST90274765	rs76295077	23257952	T	C	0.0928	0.0208	0.8962	8.14e-06	19.91
GCST90274765	rs4907572	113647321	A	G	-0.0671	0.0137	0.2653	9.69e-07	23.99
GCST90274765	rs111317412	48619204	A	C	-0.1236	0.0274	0.9429	6.45e-06	20.35
GCST90274765	rs138108512	76855291	A	G	-0.2939	0.0616	0.0119	1.83e-06	22.76
GCST90274765	rs138618048	100142541	A	G	-0.2066	0.046	0.0209	7.08e-06	20.17
GCST90274765	rs74764632	57300587	A	T	0.1349	0.0294	0.9557	4.47e-06	21.05
GCST90274765	rs7185085	82146285	T	C	-0.3558	0.0803	0.9931	9.38e-06	19.63
GCST90274765	rs147708384	14918425	T	C	-0.2707	0.0574	0.0151	2.4e-06	22.24
GCST90274765	rs11877886	69226577	A	G	-0.1065	0.0239	0.0669	8.35e-06	19.86
GCST90274765	rs2070746	52249702	T	G	-0.0575	0.0128	0.307	7.05e-06	20.18
GCST90274765	rs138440733	17731243	A	G	-0.1724	0.036	0.0585	1.68e-06	22.93
GCST90274766	rs11582772	32260562	T	C	0.2585	0.0548	0.9859	2.39e-06	22.25
GCST90274766	rs569293470	33160268	A	C	0.1699	0.0377	0.0704	6.59e-06	20.31
GCST90274766	rs111674022	238606022	T	C	-0.0953	0.0208	0.0967	4.61e-06	20.99
GCST90274766	rs10207134	228661828	T	C	-0.0996	0.0128	0.326	7.18e-15	60.55
GCST90274766	rs35757792	45157203	A	T	-0.053	0.0119	0.4995	8.44e-06	19.84
GCST90274766	rs55891514	40408939	T	C	0.0955	0.0213	0.9122	7.34e-06	20.1
GCST90274766	rs13185268	133019542	T	C	0.1091	0.0239	0.9296	5e-06	20.84
GCST90274766	rs11242693	1448190	T	C	0.0637	0.0135	0.3674	2.38e-06	22.26
GCST90274766	rs9274623	32635998	T	G	-0.076	0.0148	0.215	2.82e-07	26.37
GCST90274766	rs742493	40998167	T	C	0.1459	0.0185	0.883	3.11e-15	62.2
GCST90274766	rs9357723	51953097	A	G	0.0522	0.0116	0.4744	6.8e-06	20.25
GCST90274766	rs7749768	107477601	T	G	-0.0622	0.0138	0.754	6.57e-06	20.32
GCST90274766	rs34729167	162943133	T	C	0.0801	0.0179	0.136	7.65e-06	20.02
GCST90274766	rs3798304	167363434	C	G	-0.0624	0.0138	0.7473	6.13e-06	20.45
GCST90274766	rs62456601	55791153	T	C	0.0611	0.0137	0.6697	8.2e-06	19.89
GCST90274766	rs1129474	22584718	T	C	0.0573	0.012	0.5396	1.8e-06	22.8
GCST90274766	rs2796032	115519904	T	C	0.0636	0.0127	0.3159	5.5e-07	25.08
GCST90274766	rs748503	73509465	T	C	-0.0722	0.0162	0.1993	8.32e-06	19.86
GCST90274766	rs41302923	127693479	A	G	0.1939	0.0414	0.9774	2.82e-06	21.94
GCST90274766	rs10837780	42142787	T	C	0.1191	0.026	0.9413	4.63e-06	20.98
GCST90274766	rs73072893	19657540	A	G	0.2057	0.0422	0.9739	1.09e-06	23.76
GCST90274766	rs564398411	76655980	T	C	0.3494	0.0713	0.9856	9.56e-07	24.01
GCST90274766	rs4981022	104149874	A	G	0.0635	0.0128	0.6933	7.02e-07	24.61
GCST90274766	rs61945278	24524337	T	C	-0.2	0.0451	0.028	9.22e-06	19.67
GCST90274766	rs118164045	92792639	T	C	0.1297	0.0289	0.9526	7.19e-06	20.14
GCST90274766	rs151092565	94625543	T	C	-0.1512	0.0328	0.0376	4.03e-06	21.25
GCST90274766	rs2003431	106782532	A	T	-0.1602	0.0344	0.0632	3.21e-06	21.69
GCST90274766	rs1027232	40077948	A	C	0.1072	0.0238	0.0762	6.66e-06	20.29
GCST90274766	rs6498926	63795822	A	T	0.0616	0.0134	0.3426	4.29e-06	21.13
GCST90274766	rs117753190	67136325	C	G	-0.185	0.0359	0.9688	2.56e-07	26.56
GCST90274766	rs117900576	72761195	C	G	-0.2256	0.0429	0.9694	1.45e-07	27.65
GCST90274766	rs6420556	56487606	T	C	-0.0736	0.0158	0.1755	3.19e-06	21.7
GCST90274766	rs348389	6535637	T	C	-0.055	0.0124	0.3574	9.19e-06	19.67
GCST90274766	rs35833676	32961256	T	C	0.0804	0.0166	0.1452	1.28e-06	23.46
GCST90274766	rs13049624	44005002	A	G	-0.1315	0.0276	0.9476	1.89e-06	22.7
GCST90274766	rs5769672	49877754	T	G	-0.1184	0.0257	0.9406	4.09e-06	21.22
GCST90274767	rs74127049	161582200	C	G	0.0603	0.0132	0.608	4.92e-06	20.87
GCST90274767	rs146074782	203441260	A	G	-0.3061	0.0626	0.0116	1.01e-06	23.91
GCST90274767	rs55755820	245606006	T	G	-0.1035	0.0228	0.899	5.64e-06	20.61
GCST90274767	rs1001495	241647342	T	C	0.0983	0.0215	0.9113	4.83e-06	20.9
GCST90274767	rs143910182	6127208	T	C	0.2157	0.0449	0.0255	1.56e-06	23.08
GCST90274767	rs116683909	14445911	A	G	-0.21	0.0426	0.0278	8.24e-07	24.3
GCST90274767	rs74491711	40054358	A	G	0.1273	0.0278	0.048	4.67e-06	20.97
GCST90274767	rs4317138	46462144	T	C	0.0585	0.0127	0.6736	4.1e-06	21.22
GCST90274767	rs2870238	77373079	T	C	0.0574	0.0114	0.4869	4.78e-07	25.35
GCST90274767	rs2263318	31432006	A	G	-0.1027	0.0232	0.0765	9.57e-06	19.6
GCST90274767	rs12204524	86144743	C	G	0.1164	0.0237	0.9291	9.04e-07	24.12
GCST90274767	rs4719850	3238978	T	C	-0.0548	0.0118	0.5907	3.42e-06	21.57
GCST90274767	rs73071153	17545964	A	G	-0.1497	0.0319	0.0393	2.7e-06	22.02
GCST90274767	rs11285223	34711511	T	C	-0.0671	0.0149	0.6941	6.69e-06	20.28
GCST90274767	rs80014265	94180109	T	C	0.1307	0.0289	0.0514	6.11e-06	20.45
GCST90274767	rs2905095	135902793	T	C	0.0664	0.0148	0.3078	7.24e-06	20.13
GCST90274767	rs1926742	18295482	A	G	0.0574	0.0125	0.3093	4.39e-06	21.09
GCST90274767	rs77354000	34433796	A	G	-0.2064	0.0437	0.9788	2.32e-06	22.31
GCST90274767	rs17092563	116653091	C	G	-0.202	0.0445	0.9774	5.64e-06	20.61
GCST90274767	rs11017721	132905425	A	G	0.0971	0.0186	0.1154	1.79e-07	27.25
GCST90274767	rs112492	1989274	A	G	-0.0692	0.014	0.7293	7.7e-07	24.43
GCST90274767	rs17735284	84372512	A	T	0.0927	0.0202	0.0922	4.45e-06	21.06
GCST90274767	rs77083410	115081786	C	G	0.224	0.0416	0.0223	7.26e-08	28.99
GCST90274767	rs73114426	57405049	A	G	0.0948	0.0207	0.0846	4.66e-06	20.97
GCST90274767	rs536720979	46239903	A	G	0.2618	0.0591	0.0138	9.43e-06	19.62
GCST90274767	rs79960240	94811056	T	G	-0.2384	0.0537	0.0143	9.02e-06	19.71
GCST90274767	rs6497967	26890471	T	C	-0.0547	0.0123	0.3198	8.7e-06	19.78
GCST90274767	rs12949647	21386459	A	G	-0.0643	0.0137	0.7287	2.69e-06	22.03
GCST90274767	rs7225405	34140999	T	G	-0.2256	0.0291	0.0643	9e-15	60.1
GCST90274767	rs117639761	34195180	A	C	-0.3246	0.0413	0.9561	3.85e-15	61.77
GCST90274767	rs712048	34326215	A	C	-0.5147	0.0158	0.1497	1e-200	1061.19
GCST90274767	rs16971993	34445397	T	C	-0.1285	0.025	0.0956	2.75e-07	26.42
GCST90274767	rs77527696	34816052	T	C	-0.2538	0.0465	0.0298	4.81e-08	29.79
GCST90274767	rs12103669	47298101	A	G	-0.1778	0.0402	0.0234	9.74e-06	19.56
GCST90274767	rs376974828	11626019	T	C	-0.1724	0.039	0.0385	9.85e-06	19.54
GCST90274767	rs438811	45416741	T	C	0.0669	0.0138	0.2405	1.25e-06	23.5
GCST90274767	rs113959305	51076281	T	C	-0.1397	0.0285	0.0559	9.5e-07	24.03
GCST90274768	rs11589432	23748852	C	G	0.0566	0.0119	0.4781	1.97e-06	22.62
GCST90274768	rs143132666	160762078	A	C	-0.1934	0.0406	0.0225	1.9e-06	22.69
GCST90274768	rs142015555	243141624	A	T	-0.2379	0.0524	0.0212	5.62e-06	20.61
GCST90274768	rs6744934	115179913	T	C	-0.0544	0.0122	0.6208	8.23e-06	19.88
GCST90274768	rs149395110	130959219	T	C	-0.2782	0.0609	0.0129	4.92e-06	20.87
GCST90274768	rs9825982	132612790	A	G	0.059	0.0133	0.356	9.16e-06	19.68
GCST90274768	rs7611785	144213414	A	G	0.0941	0.0198	0.103	2.01e-06	22.59
GCST90274768	rs851850	67085077	A	G	-0.0777	0.0163	0.846	1.87e-06	22.72
GCST90274768	rs7806274	155146782	T	C	-0.0755	0.0161	0.1668	2.74e-06	21.99
GCST90274768	rs111437511	10694001	T	C	0.1437	0.0297	0.0428	1.31e-06	23.41
GCST90274768	rs1705699	23781453	T	C	-0.0546	0.0116	0.5447	2.52e-06	22.15
GCST90274768	rs12114935	42100809	A	G	0.0769	0.0142	0.7856	6.11e-08	29.33
GCST90274768	rs141247883	144986071	A	G	-0.5803	0.13	0.9919	8.05e-06	19.93
GCST90274768	rs11140450	86838024	A	T	-0.2681	0.0579	0.9693	3.65e-06	21.44
GCST90274768	rs116534774	125200862	T	C	0.3717	0.0777	0.9916	1.72e-06	22.88
GCST90274768	rs635634	136155000	T	C	-0.2482	0.0166	0.1875	1.52e-50	223.56
GCST90274768	rs79990760	29446793	A	G	0.2192	0.0478	0.9825	4.52e-06	21.03
GCST90274768	rs11028036	24600146	A	G	0.0546	0.0117	0.5707	3.06e-06	21.78
GCST90274768	rs200184122	50675038	T	C	-0.0822	0.018	0.6982	4.96e-06	20.85
GCST90274768	rs10792444	64434151	T	C	-0.0865	0.0181	0.8838	1.76e-06	22.84
GCST90274768	rs636479	75419643	A	G	0.0548	0.0119	0.3757	4.12e-06	21.21
GCST90274768	rs7296588	578100	A	G	-0.1159	0.0116	0.4365	1.66e-23	99.83
GCST90274768	rs7137942	81177765	A	G	-0.0637	0.0133	0.6502	1.67e-06	22.94
GCST90274768	rs34520165	119526244	T	C	0.055	0.0122	0.4114	6.54e-06	20.32
GCST90274768	rs521795	22284926	T	C	-0.0624	0.0122	0.3844	3.14e-07	26.16
GCST90274768	rs9530655	78006196	A	G	0.1539	0.0343	0.0337	7.23e-06	20.13
GCST90274768	rs146498677	94811031	C	G	0.2285	0.0507	0.0168	6.58e-06	20.31
GCST90274768	rs147851492	56638156	A	G	0.2127	0.0449	0.0215	2.17e-06	22.44
GCST90274768	rs28494158	82219411	T	C	-0.0733	0.0161	0.8338	5.29e-06	20.73
GCST90274768	rs12606983	2511738	T	C	-0.0673	0.0134	0.2475	5.1e-07	25.22
GCST90274768	rs7252764	7827137	T	C	0.2321	0.0295	0.0471	3.61e-15	61.9
GCST90274768	rs759817	8037040	T	C	0.3919	0.0123	0.3275	1e-200	1015.17
GCST90274768	rs549735081	8123295	T	C	-0.4672	0.028	0.9355	1.67e-62	278.41
GCST90274768	rs74256540	8240265	A	G	0.1236	0.017	0.1421	3.58e-13	52.86
GCST90274768	rs516316	49206145	C	G	-0.3279	0.0114	0.4445	6.2e-182	827.32
GCST90274768	rs2317999	1689636	A	G	-0.0577	0.013	0.4566	9.06e-06	19.7
GCST90274769	rs1514964	64836646	T	C	-0.1263	0.0264	0.9486	1.72e-06	22.89
GCST90274769	rs17098842	76835048	A	G	0.1458	0.0321	0.9674	5.57e-06	20.63
GCST90274769	rs6671688	154994265	T	C	0.0534	0.0116	0.5411	4.16e-06	21.19
GCST90274769	rs291084	207095623	C	G	0.0638	0.0111	0.5279	9.04e-09	33.04
GCST90274769	rs79683119	56679291	A	C	0.159	0.0358	0.0266	8.94e-06	19.73
GCST90274769	rs76291845	111889358	A	G	0.2696	0.0542	0.9859	6.55e-07	24.74
GCST90274769	rs112641086	207076122	T	C	-0.1056	0.0198	0.0895	9.64e-08	28.44
GCST90274769	rs74855027	225265371	T	C	0.1215	0.0271	0.0639	7.35e-06	20.1
GCST90274769	rs79205279	124901642	A	G	0.1063	0.024	0.0645	9.46e-06	19.62
GCST90274769	rs2866626	102569209	C	G	-0.0597	0.0121	0.6079	8.06e-07	24.34
GCST90274769	rs76679915	125828318	T	C	0.0624	0.0137	0.7035	5.24e-06	20.75
GCST90274769	rs374794081	138284908	A	C	0.1182	0.0263	0.9197	6.98e-06	20.2
GCST90274769	rs7661151	157065076	T	C	0.0531	0.0116	0.6323	4.7e-06	20.95
GCST90274769	rs4866742	43405459	T	C	0.0702	0.0122	0.4126	8.71e-09	33.11
GCST90274769	rs116782490	84924989	A	C	0.2298	0.0488	0.9815	2.49e-06	22.17
GCST90274769	rs78843608	102824347	A	G	-0.1684	0.0323	0.0376	1.85e-07	27.18
GCST90274769	rs2631360	131707429	A	G	0.0597	0.0128	0.5481	3.1e-06	21.75
GCST90274769	rs141430371	29556379	A	G	-0.4948	0.112	0.9936	9.97e-06	19.52
GCST90274769	rs11754249	145107700	A	G	0.0934	0.0205	0.1058	5.21e-06	20.76
GCST90274769	rs118111688	12554637	A	T	0.1874	0.0424	0.9776	9.88e-06	19.53
GCST90274769	rs801520	18702222	A	C	0.0779	0.0171	0.1364	5.22e-06	20.75
GCST90274769	rs3823797	77694740	A	G	-0.058	0.0128	0.7423	5.86e-06	20.53
GCST90274769	rs143400203	115560778	T	C	0.1812	0.0392	0.0244	3.79e-06	21.37
GCST90274769	rs76669782	90419900	A	C	-0.2853	0.0513	0.0176	2.68e-08	30.93
GCST90274769	rs587611953	136145414	A	C	-0.115	0.0231	0.1851	6.41e-07	24.78
GCST90274769	rs2477954	90264140	T	C	-0.058	0.012	0.6211	1.34e-06	23.36
GCST90274769	rs78552613	105492625	T	C	-0.1844	0.0395	0.0271	3.04e-06	21.79
GCST90274769	rs371663005	25452442	A	G	-0.0959	0.0208	0.8571	4.02e-06	21.26
GCST90274769	rs73000929	113953622	A	G	-0.1935	0.0355	0.0347	5.02e-08	29.71
GCST90274769	rs6580980	54692061	A	G	-0.0688	0.0118	0.4015	5.53e-09	33.99
GCST90274769	rs546951873	55558442	A	G	0.3427	0.0672	0.0122	3.4e-07	26.01
GCST90274769	rs7958187	69466941	A	G	-0.055	0.0122	0.3872	6.54e-06	20.32
GCST90274769	rs140404587	106453419	T	G	-0.2617	0.0587	0.0119	8.26e-06	19.88
GCST90274769	rs77569365	106647340	T	G	0.129	0.0282	0.9561	4.77e-06	20.93
GCST90274769	rs12589600	86936828	A	G	0.051	0.0114	0.5556	7.69e-06	20.01
GCST90274769	rs28384995	91295829	A	T	-0.0866	0.0194	0.8668	8.05e-06	19.93
GCST90274769	rs11078696	7459299	T	G	-0.0855	0.017	0.7824	4.92e-07	25.29
GCST90274769	rs4346241	8580609	A	G	0.0907	0.0204	0.9021	8.75e-06	19.77
GCST90274769	rs55843637	1508223	C	G	0.0549	0.0119	0.5287	3.96e-06	21.28
GCST90274769	rs71363004	74179338	C	G	0.2181	0.0466	0.9802	2.87e-06	21.9
GCST90274769	rs150193318	31385455	A	G	0.2249	0.0501	0.0212	7.16e-06	20.15
GCST90274769	rs113582651	55238516	T	G	0.242	0.0523	0.0489	3.71e-06	21.41
GCST90274769	rs3064568	22059297	C	G	-0.0585	0.0131	0.5068	7.98e-06	19.94
GCST90274769	rs139902	38406782	A	C	0.0684	0.0121	0.3659	1.58e-08	31.96
GCST90274770	rs148518028	79469060	T	C	0.1989	0.044	0.0317	6.17e-06	20.43
GCST90274770	rs143922263	162240222	A	G	0.2198	0.0497	0.0203	9.75e-06	19.56
GCST90274770	rs116193969	236974412	A	T	0.2915	0.0617	0.0134	2.31e-06	22.32
GCST90274770	rs116309267	756117	C	G	0.1956	0.0405	0.0299	1.37e-06	23.33
GCST90274770	rs13100427	22458640	A	G	0.0533	0.012	0.56	8.93e-06	19.73
GCST90274770	rs5019353	45755730	T	G	-0.0598	0.0134	0.5219	8.09e-06	19.92
GCST90274770	rs113341849	46384204	A	G	0.5651	0.0184	0.1268	1e-200	943.22
GCST90274770	rs140505982	46459749	T	C	-0.2294	0.0415	0.0248	3.24e-08	30.56
GCST90274770	rs66822987	63106417	T	C	0.0648	0.0146	0.2289	9.06e-06	19.7
GCST90274770	rs9818901	152777012	A	T	-0.1185	0.0265	0.9445	7.76e-06	20
GCST90274770	rs112846979	190832842	T	C	-0.188	0.0414	0.0228	5.6e-06	20.62
GCST90274770	rs5743614	38798935	T	C	0.0728	0.0143	0.2565	3.56e-07	25.92
GCST90274770	rs111476793	53951496	A	G	0.0869	0.019	0.1344	4.79e-06	20.92
GCST90274770	rs78044056	157055604	A	G	-0.2607	0.0552	0.0138	2.33e-06	22.31
GCST90274770	rs42279	11317698	T	C	0.0743	0.0162	0.1598	4.51e-06	21.04
GCST90274770	rs112315344	33775793	T	G	0.2123	0.0455	0.0284	3.07e-06	21.77
GCST90274770	rs17792183	22899548	T	C	0.0763	0.017	0.8565	7.18e-06	20.14
GCST90274770	rs141958785	124666261	T	G	0.0547	0.0123	0.3884	8.7e-06	19.78
GCST90274770	rs112356872	22212109	T	C	-0.2165	0.0478	0.9805	5.92e-06	20.51
GCST90274770	rs3860989	33460141	A	C	-0.0631	0.0142	0.6988	8.84e-06	19.75
GCST90274770	rs10990301	105528047	A	T	0.085	0.0186	0.8839	4.88e-06	20.88
GCST90274770	rs56131468	132716137	A	G	0.0833	0.0178	0.1323	2.87e-06	21.9
GCST90274770	rs143960014	52285090	A	G	0.1953	0.0416	0.0228	2.67e-06	22.04
GCST90274770	rs1161092	67722012	A	G	-0.0635	0.0125	0.6742	3.77e-07	25.81
GCST90274770	rs11619402	43555687	A	G	0.0672	0.015	0.7907	7.46e-06	20.07
GCST90274770	rs72800563	79338459	T	G	-0.1765	0.0374	0.9693	2.37e-06	22.27
GCST90274770	rs1634503	34421139	A	G	-0.0745	0.0138	0.2416	6.72e-08	29.14
GCST90274770	rs8064426	34819750	A	G	-0.4104	0.0173	0.1459	2.11e-124	562.76
GCST90274770	rs17692864	34945214	T	C	0.2321	0.0283	0.9406	2.38e-16	67.26
GCST90274770	rs565810600	161091	T	G	-0.1709	0.0382	0.9447	7.68e-06	20.02
GCST90274770	rs137896358	18917908	T	C	0.2797	0.0551	0.0186	3.85e-07	25.77
GCST90274770	rs183450854	50372747	C	G	0.2133	0.0475	0.9802	7.1e-06	20.16
GCST90274770	rs6100282	57507885	A	G	-0.0715	0.0159	0.198	6.9e-06	20.22
GCST90274770	rs4817032	26966560	A	T	-0.0899	0.0196	0.8283	4.5e-06	21.04
GCST90274771	rs10903115	25261696	A	G	-0.0559	0.0122	0.4429	4.61e-06	20.99
GCST90274771	rs3828139	44253015	T	C	0.0744	0.0119	0.4677	4.05e-10	39.09
GCST90274771	rs147033439	88677329	A	G	0.2053	0.0411	0.0249	5.88e-07	24.95
GCST90274771	rs11265488	160773957	A	G	-0.0624	0.0118	0.4675	1.24e-07	27.96
GCST90274771	rs11265493	160803802	A	G	0.2122	0.0119	0.4066	3.99e-71	317.98
GCST90274771	rs113798825	233431752	T	C	-0.3154	0.0695	0.9868	5.68e-06	20.59
GCST90274771	rs114344979	49094515	T	C	0.1066	0.024	0.0652	8.93e-06	19.73
GCST90274771	rs4672486	62495209	A	G	0.0661	0.0117	0.4329	1.61e-08	31.92
GCST90274771	rs1434219	79554556	T	C	-0.0589	0.0123	0.4388	1.68e-06	22.93
GCST90274771	rs56272634	111846068	T	C	0.0704	0.0126	0.6994	2.31e-08	31.22
GCST90274771	rs148214660	112589458	A	G	-0.2705	0.0612	0.0131	9.87e-06	19.54
GCST90274771	rs73173072	167513752	A	T	0.1576	0.0353	0.9675	8.02e-06	19.93
GCST90274771	rs1574847	27611759	C	G	-0.0637	0.0139	0.2366	4.59e-06	21
GCST90274771	rs114758826	174530615	A	G	-0.1804	0.0337	0.0393	8.65e-08	28.66
GCST90274771	rs72756898	64185695	C	G	0.2056	0.0454	0.0192	5.94e-06	20.51
GCST90274771	rs78142752	96078542	T	C	0.2288	0.0497	0.0184	4.15e-06	21.19
GCST90274771	rs140189694	113042679	A	T	0.2783	0.0621	0.9887	7.41e-06	20.08
GCST90274771	rs6928352	614064	A	G	-0.1074	0.0215	0.0794	5.87e-07	24.95
GCST90274771	rs149826608	109234908	A	G	-0.3587	0.0807	0.007	8.8e-06	19.76
GCST90274771	rs2554697	3921805	A	G	0.0627	0.0134	0.6347	2.88e-06	21.89
GCST90274771	rs145175118	92927069	T	C	0.2308	0.052	0.9818	9.06e-06	19.7
GCST90274771	rs34826779	106570964	T	G	0.063	0.0138	0.248	4.99e-06	20.84
GCST90274771	rs10992054	92856642	T	C	-0.3705	0.0763	0.9873	1.2e-06	23.58
GCST90274771	rs145111742	129557272	T	C	0.3046	0.0689	0.0304	9.83e-06	19.54
GCST90274771	rs61865960	95662408	T	C	0.2604	0.0584	0.9697	8.24e-06	19.88
GCST90274771	rs11020961	94575608	A	G	0.0768	0.0161	0.8167	1.84e-06	22.75
GCST90274771	rs11220506	126335329	A	G	-0.0702	0.0147	0.1876	1.79e-06	22.81
GCST90274771	rs3184504	111884608	T	C	0.116	0.0128	0.4764	1.27e-19	82.13
GCST90274771	rs149458216	48902293	A	C	-0.2146	0.047	0.0182	4.97e-06	20.85
GCST90274771	rs72837690	7088423	T	C	-0.0776	0.0125	0.6405	5.37e-10	38.54
GCST90274771	rs149212182	60283624	T	C	0.2642	0.059	0.0173	7.54e-06	20.05
GCST90274771	rs60006581	38144075	A	G	0.0905	0.0203	0.9052	8.27e-06	19.87
GCST90274771	rs139924614	17214005	A	G	0.1618	0.0348	0.9666	3.33e-06	21.62
GCST90274772	rs17372980	59140291	T	C	-0.0611	0.0134	0.7421	5.12e-06	20.79
GCST90274772	rs4278412	211450157	C	G	0.1978	0.0413	0.0203	1.67e-06	22.94
GCST90274772	rs138897138	122731427	A	G	0.109	0.0216	0.914	4.5e-07	25.47
GCST90274772	rs4664334	161368905	T	C	0.0541	0.0118	0.5003	4.55e-06	21.02
GCST90274772	rs3967170	3773438	A	G	0.0789	0.017	0.1353	3.46e-06	21.54
GCST90274772	rs144949926	20921481	A	G	-0.2655	0.0591	0.9784	7.04e-06	20.18
GCST90274772	rs12500563	7304426	T	G	0.3143	0.0687	0.9875	4.76e-06	20.93
GCST90274772	rs9993874	55046724	A	G	-0.0582	0.0125	0.4883	3.22e-06	21.68
GCST90274772	rs141401004	22137911	C	G	-0.0662	0.0129	0.4415	2.87e-07	26.34
GCST90274772	rs11755766	10178951	T	C	-0.0504	0.0112	0.5049	6.8e-06	20.25
GCST90274772	rs551896428	141740384	T	C	-0.3275	0.0705	0.9887	3.39e-06	21.58
GCST90274772	rs200824954	29807677	T	G	0.1568	0.0335	0.0642	2.86e-06	21.91
GCST90274772	rs7798473	108543387	A	C	-0.1041	0.0235	0.0609	9.43e-06	19.62
GCST90274772	rs149900704	111799116	A	G	-0.1956	0.0442	0.0203	9.63e-06	19.58
GCST90274772	rs75626299	29426599	C	G	0.1458	0.0316	0.9638	3.95e-06	21.29
GCST90274772	rs1081489	84407842	A	G	-0.0789	0.0176	0.8552	7.36e-06	20.1
GCST90274772	rs9526031	45595067	A	C	0.064	0.012	0.4882	9.64e-08	28.44
GCST90274772	rs8024256	26829521	A	G	-0.0562	0.0121	0.3092	3.41e-06	21.57
GCST90274772	rs404842	84304113	A	G	-0.0599	0.0123	0.6433	1.12e-06	23.72
GCST90274772	rs35864161	66365155	T	G	-0.1269	0.0284	0.9543	7.88e-06	19.97
GCST90274772	rs34755276	57755822	A	G	0.0587	0.0131	0.3475	7.43e-06	20.08
GCST90274772	rs7250371	57861085	T	C	0.0686	0.0116	0.3648	3.34e-09	34.97
GCST90274772	rs187640246	30007295	T	C	-0.2717	0.0604	0.0134	6.85e-06	20.24
GCST90274772	rs117191103	44464356	T	C	0.3553	0.0437	0.0208	4.28e-16	66.1
GCST90274772	rs12624433	44680853	A	G	-0.4185	0.0133	0.2558	1e-200	990.12
GCST90274772	rs45456397	44981692	A	C	-0.1157	0.023	0.0763	4.89e-07	25.31
GCST90274772	rs138739860	18103398	T	G	0.1632	0.0351	0.9648	3.33e-06	21.62
GCST90274772	rs12152184	45002809	A	G	0.1085	0.0205	0.8849	1.21e-07	28.01
GCST90274773	rs61768480	1103150	A	G	0.0695	0.0147	0.2776	2.27e-06	22.35
GCST90274773	rs61747728	179526214	T	C	0.1841	0.0313	0.0399	4.06e-09	34.6
GCST90274773	rs13010492	204776176	C	G	-0.0589	0.0122	0.4754	1.38e-06	23.31
GCST90274773	rs563284470	47239457	A	G	0.1833	0.0391	0.9694	2.76e-06	21.98
GCST90274773	rs138861398	77211819	A	C	-0.0803	0.0151	0.2321	1.05e-07	28.28
GCST90274773	rs74874989	164762615	A	G	0.141	0.0292	0.1033	1.37e-06	23.32
GCST90274773	rs4073745	176733341	A	G	-0.0683	0.0131	0.7003	1.85e-07	27.18
GCST90274773	rs72821405	4714797	T	C	-0.1014	0.0217	0.0833	2.97e-06	21.84
GCST90274773	rs557132053	31648132	C	G	-0.08	0.018	0.3227	8.81e-06	19.75
GCST90274773	rs527506034	32020238	A	G	0.0832	0.016	0.8464	1.99e-07	27.04
GCST90274773	rs3104373	32600375	T	C	0.0973	0.0165	0.1469	3.7e-09	34.77
GCST90274773	rs2237450	50716017	T	C	0.0623	0.0124	0.6389	5.06e-07	25.24
GCST90274773	rs17345759	97499410	A	C	-0.1134	0.0245	0.9301	3.68e-06	21.42
GCST90274773	rs7012814	9173358	A	G	-0.0533	0.0119	0.4819	7.5e-06	20.06
GCST90274773	rs74796205	67386869	A	G	0.2987	0.0657	0.9884	5.46e-06	20.67
GCST90274773	rs17769062	27496604	T	C	0.1638	0.0334	0.9589	9.38e-07	24.05
GCST90274773	rs192582121	105614669	A	T	-0.4169	0.0806	0.9916	2.31e-07	26.75
GCST90274773	rs117276991	6251691	A	G	-0.1261	0.0256	0.0751	8.4e-07	24.26
GCST90274773	rs12416520	71211945	A	G	-0.0629	0.0132	0.7492	1.89e-06	22.71
GCST90274773	rs60562286	114454187	A	T	-0.1681	0.0352	0.0327	1.79e-06	22.81
GCST90274773	rs4910962	4281522	A	C	0.1465	0.0312	0.9341	2.66e-06	22.05
GCST90274773	rs4939490	60793651	C	G	0.1083	0.012	0.6328	1.8e-19	81.45
GCST90274773	rs674379	60922561	C	G	0.1193	0.0126	0.6395	2.85e-21	89.65
GCST90274773	rs193245191	102724025	A	G	-0.3109	0.0696	0.0109	7.93e-06	19.95
GCST90274773	rs78808574	127558155	A	G	-0.118	0.0265	0.9449	8.47e-06	19.83
GCST90274773	rs1259355	31688535	A	G	0.0569	0.0119	0.4361	1.74e-06	22.86
GCST90274773	rs7295476	74680262	A	T	-0.118	0.0265	0.0501	8.47e-06	19.83
GCST90274773	rs3184504	111884608	T	C	0.1427	0.0128	0.4764	7.29e-29	124.29
GCST90274773	rs6488973	125487245	A	G	-0.0613	0.0135	0.2804	5.61e-06	20.62
GCST90274773	rs7298384	129141888	A	G	-0.1418	0.032	0.9625	9.37e-06	19.64
GCST90274773	rs117516652	39003323	A	G	0.2374	0.0476	0.9826	6.12e-07	24.87
GCST90274773	rs11622090	93329692	T	C	-0.0588	0.0128	0.3206	4.35e-06	21.1
GCST90274773	rs16541	37365138	A	G	-0.0679	0.015	0.7871	5.99e-06	20.49
GCST90274773	rs7242462	45545720	A	G	-0.1199	0.0187	0.8853	1.44e-10	41.11
GCST90274773	rs4893	48833608	A	G	0.1471	0.0313	0.9627	2.61e-06	22.09
GCST90274773	rs545426405	38831968	T	C	-0.1449	0.0326	0.0647	8.8e-06	19.76
GCST90274774	rs143374617	4327524	T	C	0.1766	0.0329	0.0397	7.97e-08	28.81
GCST90274774	rs841332	95171460	A	G	-0.0721	0.0154	0.8286	2.84e-06	21.92
GCST90274774	rs12074680	194299592	A	G	-0.1855	0.0392	0.0301	2.22e-06	22.39
GCST90274774	rs35086654	173467755	T	C	-0.2416	0.0517	0.017	2.97e-06	21.84
GCST90274774	rs72969761	227938476	A	T	-0.1796	0.0376	0.97	1.78e-06	22.82
GCST90274774	rs116557290	26765764	A	G	0.1439	0.0325	0.0401	9.52e-06	19.6
GCST90274774	rs150354514	7067069	C	G	-0.3633	0.0813	0.9897	7.87e-06	19.97
GCST90274774	rs56294840	56646059	A	G	0.0776	0.0171	0.858	5.68e-06	20.59
GCST90274774	rs74886615	83099601	A	T	0.0688	0.0129	0.6149	9.64e-08	28.44
GCST90274774	rs74874989	164762615	A	G	0.1283	0.029	0.1032	9.68e-06	19.57
GCST90274774	rs78007268	29401094	A	G	0.2645	0.0593	0.0124	8.18e-06	19.89
GCST90274774	rs574143589	115590077	T	C	-0.3481	0.0733	0.9886	2.04e-06	22.55
GCST90274774	rs9691968	153635380	A	C	0.0646	0.0134	0.2505	1.43e-06	23.24
GCST90274774	rs115830154	79672562	A	G	-0.0831	0.0169	0.8277	8.78e-07	24.18
GCST90274774	rs60988380	33117954	T	C	0.0955	0.0193	0.1058	7.49e-07	24.48
GCST90274774	rs28509311	137135257	A	G	-0.2416	0.0533	0.9722	5.82e-06	20.55
GCST90274774	rs4939458	60564804	A	G	-0.0647	0.0128	0.6131	4.31e-07	25.55
GCST90274774	rs12288280	60756356	T	G	-0.3548	0.0213	0.0794	2.68e-62	277.46
GCST90274774	rs11230553	60760530	T	C	-0.5066	0.0132	0.2477	1e-200	1472.93
GCST90274774	rs414633	61752586	C	G	0.0656	0.0134	0.7298	9.8e-07	23.97
GCST90274774	rs534268736	134282292	T	C	0.2909	0.0584	0.0166	6.32e-07	24.81
GCST90274774	rs10843957	31647305	A	T	0.0529	0.0117	0.5922	6.14e-06	20.44
GCST90274774	rs597808	111973358	A	G	0.116	0.0134	0.4779	4.86e-18	74.94
GCST90274774	rs28741066	20317880	T	C	0.1266	0.0283	0.1022	7.7e-06	20.01
GCST90274774	rs77020403	24430996	A	G	-0.0632	0.014	0.4175	6.35e-06	20.38
GCST90274774	rs4902621	69103560	C	G	0.0685	0.0154	0.1762	8.67e-06	19.79
GCST90274774	rs144764321	60666212	A	G	-0.2823	0.0621	0.0168	5.47e-06	20.67
GCST90274774	rs8051133	86486037	A	G	-0.1079	0.0236	0.0691	4.83e-06	20.9
GCST90274774	rs35634144	37638221	C	G	0.1752	0.0376	0.9711	3.17e-06	21.71
GCST90274775	rs5010503	19875930	A	T	-0.1578	0.0352	0.0675	7.36e-06	20.1
GCST90274775	rs61782461	101804329	T	C	-0.2176	0.0471	0.9829	3.84e-06	21.34
GCST90274775	rs2990246	155197602	C	G	-0.0566	0.012	0.4028	2.4e-06	22.25
GCST90274775	rs59872649	148430383	A	G	-0.1093	0.0232	0.0652	2.46e-06	22.2
GCST90274775	rs34027772	43423959	T	C	0.0757	0.0143	0.2607	1.2e-07	28.02
GCST90274775	rs7618923	45130725	T	C	-0.1738	0.0151	0.1811	1.18e-30	132.48
GCST90274775	rs2276862	45187785	C	G	0.303	0.0146	0.8212	1.14e-95	430.7
GCST90274775	rs35478654	58453757	T	C	-0.148	0.0312	0.0367	2.1e-06	22.5
GCST90274775	rs111476793	53951496	A	G	0.0895	0.0182	0.1339	8.76e-07	24.18
GCST90274775	rs10044847	2103391	C	G	-0.0781	0.0156	0.8283	5.55e-07	25.06
GCST90274775	rs6452820	72411335	A	G	-0.0738	0.0159	0.8367	3.46e-06	21.54
GCST90274775	rs115009171	622484	A	G	0.4223	0.0932	0.0078	5.87e-06	20.53
GCST90274775	rs9272226	32602396	T	C	-0.0933	0.0118	0.6505	2.64e-15	62.52
GCST90274775	rs118116993	162326838	A	T	0.0957	0.0197	0.0969	1.19e-06	23.6
GCST90274775	rs573808300	89774204	A	G	-0.2998	0.0599	0.0121	5.59e-07	25.05
GCST90274775	rs59803571	27678341	A	T	0.1022	0.0227	0.8817	6.73e-06	20.27
GCST90274775	rs6991332	61937553	T	C	-0.0579	0.0119	0.6455	1.14e-06	23.67
GCST90274775	rs1463919	91776995	A	C	0.0507	0.0113	0.4982	7.23e-06	20.13
GCST90274775	rs10964983	21413803	C	G	-0.0616	0.0114	0.5862	6.53e-08	29.2
GCST90274775	rs10465082	35993938	T	C	-0.0504	0.0112	0.5023	6.8e-06	20.25
GCST90274775	rs35176543	17556914	T	G	0.0894	0.0201	0.0924	8.68e-06	19.78
GCST90274775	rs672806	126188405	A	G	0.0816	0.0116	0.4097	2e-12	49.48
GCST90274775	rs12290068	126261564	A	G	0.1221	0.0122	0.3187	1.4e-23	100.16
GCST90274775	rs111984955	15991375	C	G	0.2058	0.0461	0.9817	8.04e-06	19.93
GCST90274775	rs17607930	60829749	A	G	0.1654	0.037	0.9669	7.81e-06	19.98
GCST90274775	rs17078000	84915900	A	G	0.0609	0.0128	0.7179	1.96e-06	22.64
GCST90274775	rs28535751	59010649	T	C	-0.0541	0.0118	0.6294	4.55e-06	21.02
GCST90274775	rs59752567	58791416	T	G	-0.0923	0.0204	0.0938	6.05e-06	20.47
GCST90274775	rs544425471	46462357	C	G	0.3879	0.084	0.9894	3.88e-06	21.32
GCST90274775	rs11864674	66391749	A	C	0.2029	0.0458	0.0186	9.42e-06	19.63
GCST90274775	rs12928188	79183747	A	T	-0.0658	0.0134	0.2312	9.09e-07	24.11
GCST90274775	rs75892552	36021431	T	G	-0.1259	0.0279	0.0544	6.41e-06	20.36
GCST90274775	rs74811341	38720826	T	C	-0.1323	0.0277	0.0513	1.79e-06	22.81
GCST90274775	rs7506429	19991319	A	C	0.0737	0.0144	0.7965	3.09e-07	26.19
GCST90274775	rs4804148	11270867	T	C	-0.0619	0.0125	0.7187	7.35e-07	24.52
GCST90274775	rs146583535	18761853	A	G	0.4557	0.0968	0.0265	2.51e-06	22.16
GCST90274775	rs2742145	37270018	A	G	0.2325	0.051	0.0213	5.14e-06	20.78
GCST90274775	rs191929998	31852311	A	G	-0.1938	0.0409	0.9581	2.15e-06	22.45
GCST90274776	rs7538029	110474695	A	C	0.0775	0.0165	0.2211	2.64e-06	22.06
GCST90274776	rs17610659	110503296	T	C	0.1684	0.0118	0.4821	3.31e-46	203.67
GCST90274776	rs142421172	179682087	A	G	0.1439	0.031	0.044	3.45e-06	21.55
GCST90274776	rs11806838	190519358	T	C	0.0674	0.0152	0.185	9.24e-06	19.66
GCST90274776	rs11685487	8775320	T	C	0.0944	0.0196	0.1197	1.46e-06	23.2
GCST90274776	rs846654	10646611	T	C	-0.0519	0.0114	0.5786	5.3e-06	20.73
GCST90274776	rs116443177	27764122	T	C	0.0827	0.0173	0.1595	1.75e-06	22.85
GCST90274776	rs115370595	140484970	A	G	-0.2277	0.0496	0.9815	4.42e-06	21.07
GCST90274776	rs534521503	1448327	T	G	0.1366	0.0284	0.0881	1.51e-06	23.13
GCST90274776	rs563284470	47239457	A	G	0.2087	0.0385	0.9696	5.93e-08	29.38
GCST90274776	rs76421506	115295680	A	G	0.0778	0.0168	0.853	3.64e-06	21.45
GCST90274776	rs74849049	171430935	T	G	-0.0914	0.02	0.8992	4.88e-06	20.88
GCST90274776	rs78652121	13713646	C	G	-0.1189	0.026	0.0697	4.81e-06	20.91
GCST90274776	rs116039112	154438727	A	G	0.2238	0.0504	0.016	8.98e-06	19.72
GCST90274776	rs75305583	183461339	T	C	-0.1493	0.0329	0.0382	5.68e-06	20.59
GCST90274776	rs10042665	78775099	C	G	0.0583	0.0122	0.3043	1.76e-06	22.84
GCST90274776	rs3934571	174229899	T	C	-0.0802	0.018	0.1143	8.37e-06	19.85
GCST90274776	rs2523992	30075103	T	G	-0.075	0.0152	0.8323	8.05e-07	24.35
GCST90274776	rs7825914	19590012	A	G	0.054	0.0122	0.3028	9.59e-06	19.59
GCST90274776	rs12549430	80715263	A	G	-0.061	0.0135	0.738	6.23e-06	20.42
GCST90274776	rs1605333	58388232	C	G	-0.0601	0.0124	0.6484	1.25e-06	23.49
GCST90274776	rs142902162	75660663	T	C	0.3234	0.0723	0.0106	7.71e-06	20.01
GCST90274776	rs17734417	58461604	T	C	-0.1225	0.0265	0.9466	3.79e-06	21.37
GCST90274776	rs75869070	78693608	A	G	0.1151	0.0239	0.936	1.47e-06	23.19
GCST90274776	rs28673875	45690795	A	T	-0.2096	0.046	0.9801	5.2e-06	20.76
GCST90274776	rs34674345	63787216	T	C	-0.2243	0.0503	0.9814	8.22e-06	19.88
GCST90274776	rs552035687	86425591	T	C	0.1792	0.0395	0.045	5.71e-06	20.58
GCST90274776	rs72783071	60437963	T	C	-0.199	0.0414	0.0231	1.53e-06	23.1
GCST90274776	rs17638424	3048453	A	T	0.1034	0.023	0.9329	6.94e-06	20.21
GCST90274776	rs7227917	45546185	A	G	-0.0872	0.0185	0.8823	2.43e-06	22.22
GCST90274776	rs117591817	58875573	C	G	-0.1989	0.0435	0.0348	4.82e-06	20.91
GCST90274777	rs1536565	102420542	A	G	-0.1244	0.0264	0.9481	2.45e-06	22.2
GCST90274777	rs930735	202185979	A	G	0.0579	0.0114	0.547	3.8e-07	25.8
GCST90274777	rs2791713	207153881	A	G	0.0532	0.0117	0.4536	5.44e-06	20.68
GCST90274777	rs1695806	226824496	A	T	-0.0711	0.016	0.7624	8.84e-06	19.75
GCST90274777	rs76753488	36609059	A	C	0.1171	0.0263	0.9478	8.49e-06	19.82
GCST90274777	rs13397003	62640887	T	G	0.0701	0.0141	0.7748	6.64e-07	24.72
GCST90274777	rs138248604	173718684	A	G	0.2257	0.0508	0.0336	8.87e-06	19.74
GCST90274777	rs72980022	233853187	A	G	0.0607	0.0126	0.2813	1.45e-06	23.21
GCST90274777	rs145735210	22724745	T	C	0.2031	0.0454	0.0213	7.69e-06	20.01
GCST90274777	rs13127297	23899510	A	G	0.0545	0.0117	0.4095	3.19e-06	21.7
GCST90274777	rs35936034	71466227	T	C	0.0628	0.0142	0.2106	9.75e-06	19.56
GCST90274777	rs10065995	10215009	T	C	-0.0536	0.0121	0.6595	9.43e-06	19.62
GCST90274777	rs150547	59193431	A	C	0.0548	0.0119	0.4071	4.12e-06	21.21
GCST90274777	rs139918398	96079646	T	C	0.3373	0.0676	0.0111	6.05e-07	24.9
GCST90274777	rs79359257	109366574	T	C	0.073	0.0156	0.8152	2.88e-06	21.9
GCST90274777	rs9327707	134512655	T	C	0.059	0.0118	0.3955	5.73e-07	25
GCST90274777	rs3889401	7051402	A	G	0.0885	0.0191	0.8624	3.6e-06	21.47
GCST90274777	rs62436191	146809314	A	G	0.1194	0.0234	0.0762	3.35e-07	26.04
GCST90274777	rs9455923	168345756	A	G	0.0537	0.0115	0.4261	3.02e-06	21.8
GCST90274777	rs111613686	5003387	A	G	-0.2439	0.0537	0.0187	5.57e-06	20.63
GCST90274777	rs1477229	131455573	T	C	-0.0612	0.0136	0.2323	6.8e-06	20.25
GCST90274777	rs17154027	11713852	A	G	-0.0558	0.0121	0.6302	4e-06	21.27
GCST90274777	rs200415705	14833322	A	G	-0.117	0.026	0.0933	6.8e-06	20.25
GCST90274777	rs77556255	43501515	T	C	-0.3228	0.0723	0.98	8.02e-06	19.93
GCST90274777	rs4507745	56143053	T	C	0.057	0.0122	0.6482	2.98e-06	21.83
GCST90274777	rs10870035	80691850	A	C	0.088	0.0193	0.1202	5.13e-06	20.79
GCST90274777	rs962720	109490400	T	C	0.0558	0.0119	0.5837	2.74e-06	21.99
GCST90274777	rs78295068	63140238	A	G	0.0777	0.0173	0.167	7.08e-06	20.17
GCST90274777	rs7069904	89649838	A	G	0.1309	0.0293	0.0427	7.91e-06	19.96
GCST90274777	rs140505821	21963583	A	G	0.3276	0.0691	0.0089	2.13e-06	22.48
GCST90274777	rs4756151	34495358	A	C	-0.094	0.0172	0.1273	4.63e-08	29.87
GCST90274777	rs12294339	34860199	T	C	0.0702	0.0118	0.3671	2.7e-09	35.39
GCST90274777	rs145343977	97836152	T	C	0.2679	0.0597	0.0156	7.21e-06	20.14
GCST90274777	rs11054069	11058117	T	C	0.1674	0.013	0.7421	6.07e-38	165.82
GCST90274777	rs141192864	31381343	T	C	0.1016	0.0213	0.0812	1.84e-06	22.75
GCST90274777	rs4766797	117050587	A	G	-0.0574	0.0117	0.4935	9.3e-07	24.07
GCST90274777	rs560112260	58213344	A	T	0.4236	0.0952	0.9872	8.6e-06	19.8
GCST90274777	rs67020211	63639644	T	G	0.079	0.0115	0.4609	6.44e-12	47.19
GCST90274777	rs12924891	66817975	T	C	0.2573	0.0571	0.0141	6.6e-06	20.31
GCST90274777	rs58679828	64340405	A	G	0.1808	0.0407	0.0225	8.9e-06	19.73
GCST90274777	rs60586299	3479423	T	C	-0.0654	0.0134	0.3077	1.06e-06	23.82
GCST90274777	rs470841	24286681	T	C	0.0568	0.0119	0.6369	1.81e-06	22.78
GCST90274777	rs516316	49206145	C	G	0.0845	0.0115	0.4441	2.01e-13	53.99
GCST90274777	rs188169560	23541754	T	C	-0.3099	0.0383	0.968	5.9e-16	65.47
GCST90274777	rs4640452	23756613	A	G	0.3549	0.0117	0.3939	1e-200	920.11
GCST90274777	rs1797042	23900945	T	C	-0.2278	0.018	0.8749	1.04e-36	160.16
GCST90274777	rs112961631	23929099	T	C	0.5656	0.0476	0.0233	1.46e-32	141.19
GCST90274777	rs141179525	24071731	T	C	-0.2583	0.0447	0.9784	7.54e-09	33.39
GCST90274777	rs6083489	24298968	A	G	0.2365	0.0474	0.9818	6.06e-07	24.89
GCST90274777	rs697699	51363052	A	C	0.1098	0.0237	0.0675	3.61e-06	21.46
GCST90274777	rs7275493	18049996	T	C	-0.0572	0.0119	0.6243	1.53e-06	23.1
GCST90274777	rs77121303	37630079	A	G	-0.2516	0.0532	0.983	2.25e-06	22.37
GCST90274778	rs114359340	6532317	A	G	-0.1881	0.0405	0.9747	3.41e-06	21.57
GCST90274778	rs4047522	161608256	T	C	-0.0639	0.0142	0.4952	6.8e-06	20.25
GCST90274778	rs77915710	172099857	A	G	-0.1436	0.0304	0.0402	2.32e-06	22.31
GCST90274778	rs72704449	179473273	T	C	-0.1358	0.0298	0.9547	5.19e-06	20.77
GCST90274778	rs71451021	19059082	A	C	-0.165	0.0362	0.9728	5.16e-06	20.78
GCST90274778	rs111472651	44117788	C	G	-0.1191	0.0248	0.9355	1.57e-06	23.06
GCST90274778	rs11682107	113835522	A	G	-0.0675	0.0126	0.5568	8.45e-08	28.7
GCST90274778	rs1976172	1260482	C	G	-0.0569	0.012	0.3525	2.12e-06	22.48
GCST90274778	rs3732378	39307162	A	G	0.0941	0.0154	0.1671	9.94e-10	37.34
GCST90274778	rs35026817	70136592	T	G	0.0633	0.0122	0.3327	2.12e-07	26.92
GCST90274778	rs980364	179539497	A	G	0.1479	0.0301	0.9343	8.94e-07	24.14
GCST90274778	rs12331618	187139939	A	G	-0.0582	0.0114	0.4914	3.3e-07	26.06
GCST90274778	rs13167439	120396066	T	C	-0.0903	0.0193	0.89	2.89e-06	21.89
GCST90274778	rs2731674	176839890	T	G	-0.0681	0.0128	0.274	1.04e-07	28.31
GCST90274778	rs2442752	31351764	T	C	-0.0589	0.0117	0.6177	4.8e-07	25.34
GCST90274778	rs6937696	32418018	T	C	-0.0811	0.012	0.651	1.4e-11	45.68
GCST90274778	rs2736723	30524015	A	T	0.0597	0.012	0.4243	6.52e-07	24.75
GCST90274778	rs4642601	11392732	A	G	0.0855	0.0193	0.8528	9.42e-06	19.63
GCST90274778	rs56397903	26741279	A	G	0.1968	0.0424	0.9744	3.46e-06	21.54
GCST90274778	rs16904321	131635787	A	G	-0.0867	0.0193	0.8632	7.05e-06	20.18
GCST90274778	rs77819349	81886673	C	G	0.1196	0.0263	0.9371	5.43e-06	20.68
GCST90274778	rs571946532	88885541	A	C	-0.2404	0.0512	0.981	2.66e-06	22.05
GCST90274778	rs635634	136155000	T	C	-0.1145	0.0166	0.1884	5.29e-12	47.58
GCST90274778	rs56675723	120941125	T	C	0.0666	0.0149	0.7791	7.83e-06	19.98
GCST90274778	rs712137	41381284	A	C	0.0563	0.012	0.6601	2.71e-06	22.01
GCST90274778	rs10778675	79905558	A	C	0.0792	0.0158	0.1687	5.37e-07	25.13
GCST90274778	rs530057572	85801666	T	G	-0.2257	0.0491	0.979	4.29e-06	21.13
GCST90274778	rs36067349	23001299	T	C	0.0666	0.015	0.8038	9e-06	19.71
GCST90274778	rs117698194	85657494	A	G	-0.1996	0.0432	0.0224	3.83e-06	21.35
GCST90274778	rs8052631	57167230	A	G	-0.1511	0.027	0.9463	2.19e-08	31.32
GCST90274778	rs78751841	57183274	A	G	-0.1935	0.0433	0.9764	7.87e-06	19.97
GCST90274778	rs671623	57412802	C	G	0.2041	0.0118	0.424	4.99e-67	299.17
GCST90274778	rs55896747	57508595	T	C	0.1129	0.0244	0.9372	3.71e-06	21.41
GCST90274778	rs73007244	59374764	T	C	0.0813	0.0179	0.1321	5.57e-06	20.63
GCST90274778	rs543554558	19437687	C	G	-0.2883	0.0633	0.9837	5.25e-06	20.74
GCST90274778	rs73137770	52569781	C	G	0.2442	0.0529	0.9812	3.91e-06	21.31
GCST90274778	rs9981489	25498266	T	C	0.1127	0.0254	0.0652	9.12e-06	19.69
GCST90274779	rs863004	159176831	T	C	0.0661	0.0119	0.3809	2.78e-08	30.85
GCST90274779	rs75883619	191712620	T	C	-0.2241	0.0502	0.9769	8.04e-06	19.93
GCST90274779	rs6700633	211439817	T	C	-0.1886	0.042	0.9791	7.11e-06	20.16
GCST90274779	rs75586955	166988889	T	G	-0.1085	0.0241	0.8776	6.73e-06	20.27
GCST90274779	rs6807587	45270029	A	G	0.0577	0.0128	0.2947	6.55e-06	20.32
GCST90274779	rs2122155	59689961	A	G	-0.0538	0.0117	0.5637	4.26e-06	21.14
GCST90274779	rs565208061	74717663	T	C	0.5003	0.0824	0.0138	1.27e-09	36.86
GCST90274779	rs1366946	74738469	T	C	-0.3134	0.0134	0.7638	5.65e-121	547
GCST90274779	rs62311721	84005961	T	C	-0.186	0.0407	0.9588	4.88e-06	20.89
GCST90274779	rs7700661	122405522	A	G	0.0556	0.0124	0.3196	7.33e-06	20.11
GCST90274779	rs144747179	159394723	T	C	0.2626	0.0582	0.0157	6.42e-06	20.36
GCST90274779	rs374636704	177372616	T	G	0.3935	0.0869	0.009	5.95e-06	20.5
GCST90274779	rs77914035	54641812	A	G	-0.1047	0.0206	0.8675	3.72e-07	25.83
GCST90274779	rs144620567	115483444	T	C	0.1891	0.0426	0.9761	9.04e-06	19.7
GCST90274779	rs57228648	134581618	T	C	0.2036	0.0452	0.9769	6.66e-06	20.29
GCST90274779	rs67797811	4396102	C	G	0.0822	0.0179	0.1691	4.39e-06	21.09
GCST90274779	rs146204850	13896867	T	C	0.2706	0.0601	0.0138	6.72e-06	20.27
GCST90274779	rs10508556	18285342	T	C	0.0518	0.0116	0.4633	7.99e-06	19.94
GCST90274779	rs12770839	65297720	A	C	0.0648	0.0126	0.321	2.71e-07	26.45
GCST90274779	rs10734292	20486401	A	G	0.123	0.0267	0.067	4.09e-06	21.22
GCST90274779	rs573171230	117706871	A	G	0.1239	0.0279	0.0687	8.96e-06	19.72
GCST90274779	rs118090102	28799395	T	G	-0.2573	0.0582	0.0166	9.83e-06	19.54
GCST90274779	rs141276323	90180208	C	G	0.1982	0.0444	0.0196	8.05e-06	19.93
GCST90274779	rs937341	125093430	T	G	0.066	0.0146	0.7719	6.17e-06	20.44
GCST90274779	rs4474574	37854253	T	C	-0.365	0.0779	0.0146	2.79e-06	21.95
GCST90274779	rs150441545	35091527	A	C	-0.0719	0.0158	0.8268	5.35e-06	20.71
GCST90274779	rs2280441	81240669	A	G	-0.1443	0.0312	0.0405	3.75e-06	21.39
GCST90274779	rs11880837	14808453	A	G	0.0583	0.0127	0.3161	4.42e-06	21.07
GCST90274779	rs2835916	39102421	C	G	-0.0564	0.012	0.3876	2.6e-06	22.09
GCST90274779	rs188111670	16564036	A	G	0.0976	0.0208	0.3429	2.7e-06	22.02
GCST90274779	rs8136931	33031339	A	G	-0.1533	0.0344	0.0337	8.33e-06	19.86
GCST90274780	rs112202639	44566391	A	G	-0.1609	0.0336	0.9671	1.68e-06	22.93
GCST90274780	rs61811733	181143447	C	G	-0.1436	0.0324	0.9616	9.33e-06	19.64
GCST90274780	rs1563171	3891773	A	G	0.0592	0.0127	0.7042	3.14e-06	21.73
GCST90274780	rs12476448	14400474	T	C	0.0536	0.0115	0.4864	3.15e-06	21.72
GCST90274780	rs820963	57744868	C	G	-0.0539	0.0122	0.3617	9.96e-06	19.52
GCST90274780	rs2164693	139887164	A	G	-0.1736	0.0393	0.9625	9.99e-06	19.51
GCST90274780	rs76484468	227559824	T	C	-0.2168	0.0482	0.9792	6.86e-06	20.23
GCST90274780	rs12629593	54104178	T	G	-0.0879	0.0182	0.1209	1.37e-06	23.33
GCST90274780	rs3846056	134227292	A	G	-0.0559	0.0124	0.3248	6.54e-06	20.32
GCST90274780	rs72651343	76808216	T	C	-0.6096	0.0619	0.9892	6.98e-23	96.99
GCST90274780	rs115140093	76910673	T	C	-0.5186	0.042	0.9732	5.02e-35	152.46
GCST90274780	rs12646113	77175245	T	C	0.0977	0.0136	0.246	6.78e-13	51.61
GCST90274780	rs72682331	112904535	A	G	0.1089	0.0209	0.0979	1.88e-07	27.15
GCST90274780	rs59465157	115740808	A	G	0.1295	0.0287	0.0442	6.42e-06	20.36
GCST90274780	rs2523495	31377978	T	C	0.1095	0.0196	0.1048	2.31e-08	31.21
GCST90274780	rs71534595	32516855	T	C	-0.2991	0.0606	0.9813	7.99e-07	24.36
GCST90274780	rs56283616	55774512	T	C	0.0677	0.0149	0.352	5.53e-06	20.64
GCST90274780	rs12174864	88557407	A	G	-0.0582	0.0121	0.6254	1.51e-06	23.14
GCST90274780	rs117298099	152726625	A	G	0.1456	0.0325	0.0363	7.46e-06	20.07
GCST90274780	rs12155428	3425301	T	C	-0.1765	0.0375	0.0284	2.52e-06	22.15
GCST90274780	rs2349689	62003730	A	G	-0.0789	0.0164	0.2555	1.5e-06	23.15
GCST90274780	rs143796249	4150061	C	G	-0.2858	0.062	0.012	4.03e-06	21.25
GCST90274780	rs10481754	84196490	T	C	-0.0548	0.0119	0.4567	4.12e-06	21.21
GCST90274780	rs4367871	1845059	T	C	-0.0567	0.0119	0.5587	1.89e-06	22.7
GCST90274780	rs12779465	78705575	A	C	-0.0698	0.015	0.2969	3.27e-06	21.65
GCST90274780	rs55732300	73731422	A	G	0.1175	0.025	0.929	2.6e-06	22.09
GCST90274780	rs11825923	116006514	T	C	0.1921	0.0421	0.0237	5.04e-06	20.82
GCST90274780	rs741344	68597086	A	G	-0.06	0.013	0.7036	3.92e-06	21.3
GCST90274780	rs3184504	111884608	T	C	0.1138	0.0131	0.4756	3.72e-18	75.46
GCST90274780	rs1077965	80065337	A	G	-0.0546	0.0118	0.5648	3.71e-06	21.41
GCST90274780	rs11645285	5063233	C	G	-0.1096	0.0242	0.9073	5.93e-06	20.51
GCST90274780	rs74956615	10427721	A	T	-0.1358	0.0294	0.0495	3.86e-06	21.34
GCST90274780	rs4804148	11270867	T	C	-0.0629	0.013	0.7227	1.31e-06	23.41
GCST90274780	rs62208309	51942555	T	C	-0.1371	0.0309	0.0542	9.13e-06	19.69
GCST90274780	rs150519056	50774821	T	C	-0.1841	0.0376	0.9688	9.77e-07	23.97
GCST90274781	rs60141220	26395741	A	G	-0.0777	0.0165	0.1703	2.49e-06	22.18
GCST90274781	rs185516256	51541675	T	C	0.1566	0.0349	0.9575	7.22e-06	20.13
GCST90274781	rs2013836	181142796	A	C	0.1383	0.0309	0.0402	7.62e-06	20.03
GCST90274781	rs17466177	222852472	T	C	-0.1822	0.0409	0.9741	8.4e-06	19.84
GCST90274781	rs115344667	78400313	T	C	-0.1344	0.0302	0.9568	8.57e-06	19.81
GCST90274781	rs114013730	112444622	A	G	0.3893	0.0853	0.9892	5.02e-06	20.83
GCST90274781	rs12998222	153497193	T	C	0.2339	0.0528	0.9855	9.43e-06	19.62
GCST90274781	rs148828177	240244812	T	C	-0.1509	0.034	0.0385	9.07e-06	19.7
GCST90274781	rs79378014	114380762	A	T	-0.1549	0.0341	0.0325	5.56e-06	20.63
GCST90274781	rs62291421	188015332	C	G	0.2674	0.0518	0.9763	2.44e-07	26.65
GCST90274781	rs6827617	76916146	A	G	-0.1724	0.0118	0.6041	2.42e-48	213.46
GCST90274781	rs59148364	77130802	A	G	0.1821	0.0378	0.0278	1.45e-06	23.21
GCST90274781	rs116470923	77374393	T	C	-0.1975	0.0427	0.0216	3.74e-06	21.39
GCST90274781	rs374784992	119585039	A	G	0.1349	0.0297	0.9402	5.57e-06	20.63
GCST90274781	rs112884138	134362360	T	C	-0.0976	0.0209	0.0892	3.01e-06	21.81
GCST90274781	rs72747175	18009856	A	G	0.1535	0.0326	0.9608	2.49e-06	22.17
GCST90274781	rs2894233	32011678	A	G	-0.2236	0.047	0.9724	1.96e-06	22.63
GCST90274781	rs11754031	88567494	T	C	0.0542	0.0122	0.357	8.89e-06	19.74
GCST90274781	rs72925566	89498971	A	G	-0.0973	0.0185	0.1651	1.44e-07	27.66
GCST90274781	rs7750544	154177484	T	C	-0.0773	0.0164	0.165	2.44e-06	22.22
GCST90274781	rs75612655	101594247	T	C	0.5352	0.0705	0.0084	3.16e-14	57.63
GCST90274781	rs111787182	157911633	A	C	-0.1445	0.0314	0.951	4.19e-06	21.18
GCST90274781	rs78632565	70982905	T	C	0.1082	0.0214	0.9152	4.28e-07	25.56
GCST90274781	rs7009937	96176796	T	C	0.1175	0.025	0.9321	2.6e-06	22.09
GCST90274781	rs4748380	17590681	T	C	0.0901	0.019	0.1188	2.12e-06	22.49
GCST90274781	rs77516076	50895131	C	G	0.1915	0.0432	0.0233	9.3e-06	19.65
GCST90274781	rs10733789	64948684	T	C	-0.0815	0.0127	0.6875	1.39e-10	41.18
GCST90274781	rs7475335	104343428	A	C	-0.0646	0.0124	0.3172	1.89e-07	27.14
GCST90274781	rs111848253	22351553	A	G	-0.1162	0.025	0.9044	3.35e-06	21.6
GCST90274781	rs10898158	83554112	A	G	0.0609	0.0121	0.6028	4.83e-07	25.33
GCST90274781	rs2678131	43091649	T	C	-0.1497	0.033	0.0348	5.72e-06	20.58
GCST90274781	rs10876335	53150540	C	G	0.0607	0.0133	0.3069	5.02e-06	20.83
GCST90274781	rs3184504	111884608	T	C	0.1236	0.0132	0.4764	7.7e-21	87.68
GCST90274781	rs371789589	53082648	A	G	0.154	0.034	0.0398	5.91e-06	20.52
GCST90274781	rs529862022	30090297	A	C	0.1254	0.0274	0.1092	4.72e-06	20.95
GCST90274781	rs12433317	50775476	A	G	0.0571	0.012	0.4282	1.95e-06	22.64
GCST90274781	rs222772	3584167	T	C	-0.0654	0.0144	0.428	5.58e-06	20.63
GCST90274781	rs7222922	34335694	T	C	-0.0882	0.0182	0.1205	1.26e-06	23.49
GCST90274781	rs144908342	71105507	A	G	-0.1763	0.0394	0.0292	7.65e-06	20.02
GCST90274781	rs2245786	4795382	A	G	-0.0599	0.0131	0.6525	4.82e-06	20.91
GCST90274781	rs191536201	17839484	A	G	-0.3323	0.0684	0.0117	1.18e-06	23.6
GCST90274781	rs17824652	41987913	T	C	0.1168	0.0258	0.9406	5.98e-06	20.49
GCST90274782	rs9429422	112467126	T	C	0.0601	0.0135	0.2633	8.51e-06	19.82
GCST90274782	rs571211418	162778011	A	G	0.078	0.0172	0.1827	5.76e-06	20.57
GCST90274782	rs4279906	211477063	T	C	0.2082	0.042	0.0209	7.15e-07	24.57
GCST90274782	rs7636889	56874033	A	G	-0.0768	0.0137	0.7593	2.07e-08	31.43
GCST90274782	rs146553494	183850210	A	G	0.1844	0.0377	0.0265	1e-06	23.92
GCST90274782	rs11734099	6891435	A	G	0.0769	0.0153	0.1845	5e-07	25.26
GCST90274782	rs28750249	23807061	T	G	-0.118	0.0266	0.945	9.16e-06	19.68
GCST90274782	rs425535	74863997	T	C	0.5063	0.0181	0.1127	3.52e-172	782.45
GCST90274782	rs79649467	74880852	T	G	-0.1721	0.0276	0.0605	4.5e-10	38.88
GCST90274782	rs77914035	54641812	A	G	-0.1174	0.0206	0.8675	1.2e-08	32.48
GCST90274782	rs2647400	76351999	C	G	0.0631	0.013	0.2784	1.21e-06	23.56
GCST90274782	rs7781261	111992684	A	G	-0.0675	0.0151	0.8155	7.81e-06	19.98
GCST90274782	rs11779495	81858024	A	G	0.1153	0.0253	0.0709	5.18e-06	20.77
GCST90274782	rs6993770	106581528	A	T	-0.1058	0.0135	0.7312	4.61e-15	61.42
GCST90274782	rs2004100	144554731	T	C	0.0675	0.0147	0.2492	4.39e-06	21.08
GCST90274782	rs3183927	100684757	A	G	-0.0619	0.0121	0.6436	3.13e-07	26.17
GCST90274782	rs10821552	136939992	A	C	-0.1132	0.0156	0.3353	3.97e-13	52.66
GCST90274782	rs7090111	65077994	C	G	-0.1734	0.0117	0.5834	1.08e-49	219.65
GCST90274782	rs111848253	22351553	A	G	-0.1111	0.0249	0.9045	8.13e-06	19.91
GCST90274782	rs140828666	53109423	A	G	-0.1474	0.0322	0.9544	4.7e-06	20.95
GCST90274782	rs916776	26812516	T	G	0.0546	0.0122	0.3883	7.63e-06	20.03
GCST90274782	rs7197943	64226202	A	C	0.0552	0.0123	0.6522	7.2e-06	20.14
GCST90274782	rs59312158	88582345	A	G	-0.19	0.0385	0.0309	8.01e-07	24.35
GCST90274782	rs10403201	14764810	A	G	-0.0601	0.0127	0.2925	2.22e-06	22.39
GCST90274782	rs188111670	16564036	A	G	0.0949	0.0209	0.3428	5.61e-06	20.62
GCST90274783	rs77336315	97287518	A	C	0.2417	0.0532	0.9838	5.54e-06	20.64
GCST90274783	rs12075	159175354	A	G	0.0816	0.0115	0.5554	1.29e-12	50.35
GCST90274783	rs4951518	211457870	T	G	-0.215	0.0457	0.9774	2.54e-06	22.13
GCST90274783	rs184103539	222149663	T	C	-0.1603	0.0351	0.039	4.95e-06	20.86
GCST90274783	rs545114	15082196	A	G	-0.0558	0.0125	0.6634	8.04e-06	19.93
GCST90274783	rs10031141	74594043	A	G	-0.392	0.0119	0.594	1e-200	1085.12
GCST90274783	rs10021230	74745550	A	T	0.1179	0.0138	0.2293	1.3e-17	72.99
GCST90274783	rs374784992	119585039	A	G	0.1333	0.0298	0.9401	7.71e-06	20.01
GCST90274783	rs77914035	54641812	A	G	-0.0916	0.0207	0.8674	9.64e-06	19.58
GCST90274783	rs9371716	154000019	T	C	-0.0919	0.0193	0.1328	1.92e-06	22.67
GCST90274783	rs17147002	88295512	A	G	-0.0538	0.0119	0.5826	6.15e-06	20.44
GCST90274783	rs144620567	115483444	T	C	0.1887	0.0426	0.9761	9.44e-06	19.62
GCST90274783	rs182381042	93838957	A	G	-0.3831	0.0799	0.0074	1.63e-06	22.99
GCST90274783	rs4877818	86683575	T	G	0.0625	0.0134	0.5188	3.1e-06	21.75
GCST90274783	rs10984957	123330336	A	C	-0.1024	0.0228	0.0754	7.08e-06	20.17
GCST90274783	rs111836168	24373882	T	G	-0.2018	0.0443	0.0323	5.23e-06	20.75
GCST90274783	rs574432935	35485924	A	T	0.3432	0.0692	0.9894	7.07e-07	24.6
GCST90274783	rs11598331	121351367	A	G	0.0791	0.0179	0.1233	9.92e-06	19.53
GCST90274783	rs142702207	86628253	T	C	-0.1882	0.0419	0.0296	7.07e-06	20.17
GCST90274783	rs118177380	106531034	A	G	0.2275	0.051	0.0188	8.17e-06	19.9
GCST90274783	rs3184504	111884608	T	C	0.0679	0.0131	0.4766	2.18e-07	26.87
GCST90274783	rs34080302	89402542	T	G	0.0605	0.0131	0.715	3.87e-06	21.33
GCST90274783	rs11547311	2222286	T	C	0.1285	0.0272	0.0649	2.31e-06	22.32
GCST90274783	rs8049795	86395119	T	C	-0.0538	0.0119	0.4107	6.15e-06	20.44
GCST90274783	rs12480971	45697196	T	C	-0.1011	0.0225	0.0744	7.01e-06	20.19
GCST90274783	rs117109857	39099887	C	G	0.1897	0.0415	0.0242	4.85e-06	20.89
GCST90274783	rs377588320	35739167	A	C	-0.3485	0.0719	0.9837	1.25e-06	23.49
GCST90274784	rs192119373	3823464	T	G	0.6177	0.1287	0.0057	1.59e-06	23.04
GCST90274784	rs4047522	161608256	T	C	-0.0645	0.0137	0.4962	2.5e-06	22.17
GCST90274784	rs10921271	192799276	A	G	0.0626	0.0138	0.6904	5.73e-06	20.58
GCST90274784	rs114033894	86977227	T	G	-0.2245	0.0488	0.981	4.22e-06	21.16
GCST90274784	rs7600322	204754353	T	C	0.057	0.0118	0.5214	1.36e-06	23.33
GCST90274784	rs79551873	231423737	T	C	0.0533	0.0119	0.3563	7.5e-06	20.06
GCST90274784	rs72991127	236906094	C	G	-0.0583	0.0131	0.264	8.57e-06	19.81
GCST90274784	rs35435997	242665455	A	G	0.0915	0.02	0.1125	4.76e-06	20.93
GCST90274784	rs7429588	46835250	T	C	0.0592	0.0134	0.706	9.97e-06	19.52
GCST90274784	rs11130569	57075894	A	G	-0.051	0.0114	0.4547	7.69e-06	20.01
GCST90274784	rs6548432	76525063	A	G	-0.0514	0.0114	0.4276	6.52e-06	20.33
GCST90274784	rs62272916	151541803	A	G	-0.0834	0.0176	0.1182	2.15e-06	22.45
GCST90274784	rs10008912	7148069	A	G	0.0586	0.0131	0.5255	7.7e-06	20.01
GCST90274784	rs4241577	76930776	A	C	-0.1419	0.0128	0.2629	1.47e-28	122.9
GCST90274784	rs80348644	160574480	T	C	0.1546	0.0332	0.0336	3.21e-06	21.68
GCST90274784	rs145607633	19287867	T	C	0.0728	0.0154	0.1625	2.28e-06	22.35
GCST90274784	rs2535260	29628883	C	G	0.0642	0.0144	0.8128	8.26e-06	19.88
GCST90274784	rs9366778	31269173	A	G	-0.0605	0.0115	0.4075	1.43e-07	27.68
GCST90274784	rs181816009	31423412	A	G	-0.1603	0.0342	0.0378	2.77e-06	21.97
GCST90274784	rs783149	161088918	A	C	-0.0805	0.0144	0.1958	2.27e-08	31.25
GCST90274784	rs12191307	161256529	A	G	-0.1452	0.0197	0.098	1.7e-13	54.33
GCST90274784	rs656739	29049949	A	G	0.0562	0.0119	0.6566	2.33e-06	22.3
GCST90274784	rs142119726	48859798	T	C	0.2705	0.0551	0.9851	9.14e-07	24.1
GCST90274784	rs1758695	94165889	T	G	0.0511	0.0115	0.5681	8.85e-06	19.74
GCST90274784	rs113504136	13400390	T	G	-0.1494	0.0338	0.0325	9.86e-06	19.54
GCST90274784	rs6586167	90756146	T	G	-0.052	0.0114	0.5056	5.08e-06	20.81
GCST90274784	rs61875680	107966626	A	G	-0.0758	0.0158	0.1611	1.61e-06	23.02
GCST90274784	rs192488790	7767109	T	C	0.2369	0.0532	0.0168	8.47e-06	19.83
GCST90274784	rs368022534	102612924	A	G	0.1686	0.0371	0.9563	5.51e-06	20.65
GCST90274784	rs58524610	11768143	T	G	0.223	0.0491	0.0204	5.58e-06	20.63
GCST90274784	rs3184504	111884608	T	C	0.1008	0.013	0.4744	8.92e-15	60.12
GCST90274784	rs10744384	129186447	T	C	-0.0675	0.0146	0.5684	3.78e-06	21.37
GCST90274784	rs118106660	54798313	A	G	0.259	0.0573	0.0138	6.18e-06	20.43
GCST90274784	rs7149776	74739091	A	T	-0.0574	0.0115	0.5236	6e-07	24.91
GCST90274784	rs182152471	1803589	T	C	0.1861	0.0385	0.028	1.34e-06	23.37
GCST90274784	rs4888966	79431853	C	G	-0.157	0.0343	0.9683	4.71e-06	20.95
GCST90274784	rs75525140	28624793	C	G	-0.2062	0.0465	0.9819	9.23e-06	19.66
GCST90274784	rs74956615	10427721	A	T	-0.1309	0.0286	0.049	4.72e-06	20.95
GCST90274784	rs73606147	2538467	A	C	0.2792	0.059	0.0133	2.22e-06	22.39
GCST90274784	rs62200304	20119931	A	C	-0.115	0.0244	0.9336	2.44e-06	22.21
GCST90274784	rs73194812	18734554	A	G	0.1821	0.0391	0.9758	3.2e-06	21.69
GCST90274784	rs73367822	45024252	T	C	-0.0588	0.0126	0.5804	3.06e-06	21.78
GCST90274785	rs10191831	41864408	T	C	-0.0591	0.0125	0.4361	2.27e-06	22.35
GCST90274785	rs35107184	113834459	T	G	0.0586	0.013	0.4047	6.55e-06	20.32
GCST90274785	rs116540722	168312525	A	G	-0.1726	0.0381	0.0313	5.89e-06	20.52
GCST90274785	rs207671	230256586	A	G	0.1016	0.0117	0.5359	3.83e-18	75.41
GCST90274785	rs35032874	230309360	T	G	0.132	0.0132	0.7027	1.52e-23	100
GCST90274785	rs62193248	230596917	A	T	0.213	0.0123	0.6507	3.5e-67	299.88
GCST90274785	rs62253189	69959680	A	G	-0.108	0.0244	0.9404	9.59e-06	19.59
GCST90274785	rs116794986	99306038	A	G	0.2476	0.0554	0.9884	7.85e-06	19.97
GCST90274785	rs9289590	139639117	T	C	-0.0652	0.0142	0.7033	4.4e-06	21.08
GCST90274785	rs13107325	103188709	T	C	0.1066	0.0233	0.0697	4.76e-06	20.93
GCST90274785	rs11725578	160466825	C	G	-0.0584	0.0128	0.697	5.05e-06	20.82
GCST90274785	rs74890918	32953148	A	G	0.2266	0.0502	0.0157	6.36e-06	20.38
GCST90274785	rs7809355	25386238	A	C	-0.0734	0.0164	0.1553	7.62e-06	20.03
GCST90274785	rs117343254	152385669	C	G	-0.1281	0.0274	0.942	2.94e-06	21.86
GCST90274785	rs79707450	113309819	A	C	-0.1295	0.0287	0.0417	6.42e-06	20.36
GCST90274785	rs7123587	1681922	A	C	-0.0552	0.0124	0.6266	8.52e-06	19.82
GCST90274785	rs10892466	119661317	C	G	0.0808	0.0175	0.1236	3.89e-06	21.32
GCST90274785	rs116179073	31458615	T	C	-0.2481	0.0537	0.0138	3.84e-06	21.35
GCST90274785	rs773112	56375881	T	C	0.0566	0.0125	0.3128	5.95e-06	20.5
GCST90274785	rs9597690	58788135	A	G	-0.0531	0.0118	0.646	6.8e-06	20.25
GCST90274785	rs194746	69282887	T	C	0.0528	0.0112	0.4849	2.43e-06	22.22
GCST90274785	rs75685422	95752666	T	C	0.0879	0.0186	0.1139	2.29e-06	22.33
GCST90274785	rs535948847	7724454	T	G	0.1757	0.0395	0.9502	8.66e-06	19.79
GCST90274785	rs28689968	47247257	T	C	0.0918	0.0184	0.1074	6.07e-07	24.89
GCST90274785	rs1133851	3722038	A	G	-0.0664	0.0142	0.2533	2.92e-06	21.87
GCST90274785	rs116927267	4054373	A	G	-0.1742	0.0389	0.0257	7.53e-06	20.05
GCST90274785	rs9967959	28101979	T	G	0.0718	0.0152	0.1718	2.32e-06	22.31
GCST90274785	rs6517655	42536246	C	G	0.0757	0.0129	0.289	4.41e-09	34.44
GCST90274785	rs2837988	42619544	A	C	0.0576	0.0118	0.3578	1.05e-06	23.83
GCST90274786	rs2742666	3058233	T	C	0.0629	0.0138	0.4364	5.17e-06	20.78
GCST90274786	rs3014874	153337943	A	G	-0.1726	0.0137	0.2623	2.15e-36	158.72
GCST90274786	rs61803119	153390202	T	G	0.1501	0.0194	0.1069	1.02e-14	59.86
GCST90274786	rs59538998	245480237	C	G	-0.1188	0.0258	0.0622	4.13e-06	21.2
GCST90274786	rs13384799	125135589	T	C	-0.0622	0.0133	0.7266	2.92e-06	21.87
GCST90274786	rs150886675	227300526	A	G	-0.411	0.0911	0.0085	6.44e-06	20.35
GCST90274786	rs17325940	60071129	T	C	-0.0784	0.0174	0.8611	6.61e-06	20.3
GCST90274786	rs56268787	152573197	T	C	-0.0936	0.0203	0.0955	4.01e-06	21.26
GCST90274786	rs150015576	174824333	A	C	0.194	0.0423	0.0217	4.51e-06	21.03
GCST90274786	rs2056031	12920594	T	C	-0.0604	0.0119	0.613	3.86e-07	25.76
GCST90274786	rs1846881	16409999	A	G	-0.0737	0.0165	0.1925	7.94e-06	19.95
GCST90274786	rs140298956	39597187	A	C	-0.2114	0.0467	0.0217	5.99e-06	20.49
GCST90274786	rs191808657	75133433	A	C	0.3059	0.0665	0.983	4.22e-06	21.16
GCST90274786	rs117923478	81211709	T	C	0.1795	0.0395	0.9721	5.51e-06	20.65
GCST90274786	rs2946493	12823671	T	C	0.0664	0.0148	0.7902	7.24e-06	20.13
GCST90274786	rs3802266	123985708	A	G	0.0555	0.0118	0.5633	2.56e-06	22.12
GCST90274786	rs369132765	27275548	A	C	0.1301	0.0294	0.0558	9.64e-06	19.58
GCST90274786	rs78800546	31879143	A	G	-0.2529	0.0534	0.0156	2.18e-06	22.43
GCST90274786	rs112956934	96571503	T	C	0.1884	0.0407	0.0246	3.67e-06	21.43
GCST90274786	rs112988802	59990514	T	C	-0.1396	0.0293	0.9492	1.89e-06	22.7
GCST90274786	rs147302029	4602209	A	G	0.1806	0.0345	0.0379	1.65e-07	27.4
GCST90274786	rs113955692	79653201	T	C	0.1621	0.0366	0.0315	9.47e-06	19.62
GCST90274786	rs61742155	3896518	A	C	0.0805	0.018	0.129	7.74e-06	20
GCST90274786	rs138439507	4247567	C	G	0.0865	0.0183	0.191	2.28e-06	22.34
GCST90274786	rs2425640	43028037	A	G	-0.0583	0.0123	0.3511	2.14e-06	22.47
GCST90274786	rs55783131	17406250	T	C	0.2064	0.0425	0.0239	1.19e-06	23.59
GCST90274786	rs174344	18032226	A	G	0.0617	0.0125	0.6296	7.97e-07	24.36
GCST90274787	rs12407505	85295202	A	G	-0.1614	0.0352	0.9664	4.53e-06	21.02
GCST90274787	rs834971	100098055	A	G	-0.0614	0.0128	0.3002	1.61e-06	23.01
GCST90274787	rs79439490	193891487	T	C	-0.3528	0.079	0.984	7.98e-06	19.94
GCST90274787	rs142585344	32584586	A	G	0.2133	0.0482	0.0218	9.63e-06	19.58
GCST90274787	rs75715636	7913293	A	G	0.0838	0.0187	0.1237	7.42e-06	20.08
GCST90274787	rs574352299	74674996	A	G	0.2371	0.0482	0.9755	8.69e-07	24.2
GCST90274787	rs112126444	132162249	A	G	-0.0927	0.0199	0.1012	3.19e-06	21.7
GCST90274787	rs3846346	27730465	T	G	0.1372	0.0305	0.0459	6.85e-06	20.24
GCST90274787	rs13103023	39457617	A	G	0.0837	0.0124	0.3415	1.48e-11	45.56
GCST90274787	rs140276495	61879934	A	G	0.0586	0.0129	0.3096	5.56e-06	20.64
GCST90274787	rs12520287	54847098	T	C	-0.1014	0.0221	0.9175	4.47e-06	21.05
GCST90274787	rs12520033	161543116	A	G	-0.0802	0.0178	0.8026	6.62e-06	20.3
GCST90274787	rs4483036	8777463	A	C	-0.0675	0.0148	0.2516	5.1e-06	20.8
GCST90274787	rs73775566	139960701	A	T	0.107	0.024	0.0677	8.26e-06	19.88
GCST90274787	rs12110436	168606201	T	C	-0.136	0.0297	0.0418	4.67e-06	20.97
GCST90274787	rs145274424	17445553	T	C	0.1992	0.0421	0.9777	2.23e-06	22.39
GCST90274787	rs2906655	101569302	T	C	-0.0623	0.0135	0.2503	3.93e-06	21.3
GCST90274787	rs7005978	59382715	A	G	-0.1055	0.0123	0.3458	9.72e-18	73.57
GCST90274787	rs79110990	18148302	A	G	0.073	0.0156	0.1762	2.88e-06	21.9
GCST90274787	rs12342925	82082569	A	T	-0.1352	0.0299	0.0429	6.13e-06	20.45
GCST90274787	rs35836706	84435749	A	G	0.2151	0.0456	0.0203	2.39e-06	22.25
GCST90274787	rs11244038	136095770	C	G	0.1199	0.0247	0.0898	1.21e-06	23.56
GCST90274787	rs141140791	61186227	T	C	-0.1293	0.0286	0.0497	6.16e-06	20.44
GCST90274787	rs191522330	5610048	T	C	0.2325	0.0488	0.9812	1.89e-06	22.7
GCST90274787	rs1671812	114495920	T	C	0.0621	0.0132	0.6316	2.54e-06	22.13
GCST90274787	rs80023023	20656675	A	G	-0.2706	0.0607	0.0119	8.27e-06	19.87
GCST90274787	rs142067135	76644195	A	G	-0.2295	0.0492	0.0198	3.09e-06	21.76
GCST90274787	rs10777251	91080475	A	G	-0.0767	0.0166	0.1923	3.83e-06	21.35
GCST90274787	rs76708593	108147245	T	C	0.1024	0.0222	0.9158	3.98e-06	21.28
GCST90274787	rs17326790	85357827	T	C	0.2161	0.0471	0.0209	4.47e-06	21.05
GCST90274787	rs117438391	38084604	T	C	-0.2079	0.0466	0.0225	8.14e-06	19.9
GCST90274787	rs145434248	64892172	A	G	-0.1442	0.0323	0.0425	8.03e-06	19.93
GCST90274787	rs117398067	59188192	T	C	0.2583	0.0564	0.0178	4.65e-06	20.97
GCST90274787	rs2306969	5851801	A	G	0.0674	0.0141	0.2338	1.75e-06	22.85
GCST90274787	rs516246	49206172	T	C	-0.1661	0.0118	0.445	5.31e-45	198.14
GCST90274787	rs111914842	46332463	T	C	-0.1634	0.0362	0.0368	6.37e-06	20.37
GCST90274788	rs12691469	188409389	T	C	-0.0541	0.0122	0.6149	9.23e-06	19.66
GCST90274788	rs145127946	203746507	A	G	-0.1747	0.036	0.037	1.22e-06	23.55
GCST90274788	rs10495032	216837226	T	G	-0.1557	0.0318	0.0383	9.77e-07	23.97
GCST90274788	rs1260326	27730940	T	C	0.1323	0.0119	0.3977	1.03e-28	123.6
GCST90274788	rs183222959	40402664	A	G	0.1419	0.0313	0.8998	5.8e-06	20.55
GCST90274788	rs7610704	11689679	T	C	-0.0568	0.012	0.4644	2.21e-06	22.4
GCST90274788	rs13062487	71944243	A	G	0.0571	0.0126	0.3387	5.85e-06	20.54
GCST90274788	rs17284047	100519020	T	C	-0.2149	0.0479	0.9794	7.24e-06	20.13
GCST90274788	rs574044675	172274232	A	C	-0.1822	0.0406	0.9712	7.2e-06	20.14
GCST90274788	rs7442192	45023201	A	G	0.0619	0.0138	0.7357	7.27e-06	20.12
GCST90274788	rs4700382	55882435	T	C	-0.063	0.0136	0.2698	3.62e-06	21.46
GCST90274788	rs60277384	84356011	T	C	-0.0881	0.019	0.8922	3.54e-06	21.5
GCST90274788	rs35852631	107955452	C	G	-0.0608	0.0135	0.2555	6.68e-06	20.28
GCST90274788	rs12532101	1194526	T	C	0.0659	0.0149	0.203	9.74e-06	19.56
GCST90274788	rs13229619	73030175	A	G	-0.1609	0.0176	0.1297	6.13e-20	83.58
GCST90274788	rs79789860	114309511	T	C	-0.2003	0.0448	0.0209	7.79e-06	19.99
GCST90274788	rs7012637	9173209	A	G	-0.0605	0.012	0.4812	4.61e-07	25.42
GCST90274788	rs8191009	30545827	A	G	0.0678	0.0151	0.1998	7.12e-06	20.16
GCST90274788	rs7834283	135756557	A	G	-0.3467	0.0784	0.01	9.77e-06	19.56
GCST90274788	rs374354803	132338678	A	G	0.1208	0.0266	0.9316	5.59e-06	20.62
GCST90274788	rs7083293	11862075	C	G	-0.0595	0.0134	0.5772	8.98e-06	19.72
GCST90274788	rs188758663	127847758	A	G	-0.3801	0.0749	0.0104	3.88e-07	25.75
GCST90274788	rs12290350	76480255	T	C	-0.0689	0.0145	0.2168	2.02e-06	22.58
GCST90274788	rs2429473	47198899	A	C	-0.0812	0.0147	0.795	3.32e-08	30.51
GCST90274788	rs72965996	72826607	A	G	-0.2215	0.0444	0.031	6.08e-07	24.89
GCST90274788	rs838131	49260677	A	C	0.1627	0.013	0.501	6.15e-36	156.63
GCST90274788	rs142603673	33860969	T	C	-0.2352	0.0455	0.0232	2.35e-07	26.72
GCST90274788	rs9974115	37867322	A	C	0.0758	0.0169	0.8308	7.28e-06	20.12
GCST90274788	rs149561599	20883740	T	G	0.1978	0.0444	0.9786	8.39e-06	19.85
GCST90274789	rs671205	146522722	T	C	0.0708	0.0136	0.7502	1.93e-07	27.1
GCST90274789	rs72720704	176974037	T	C	0.0725	0.0161	0.8402	6.7e-06	20.28
GCST90274789	rs10737349	180583036	A	G	0.0746	0.0167	0.1462	7.93e-06	19.95
GCST90274789	rs138865481	205812500	A	G	-0.2386	0.0534	0.0154	7.89e-06	19.96
GCST90274789	rs6753743	121962947	T	G	0.0941	0.0185	0.8733	3.65e-07	25.87
GCST90274789	rs3811621	190446541	C	G	0.1163	0.0131	0.2897	6.82e-19	78.82
GCST90274789	rs9859317	64683150	A	G	-0.0549	0.0124	0.3489	9.54e-06	19.6
GCST90274789	rs794007	40142535	T	C	0.0685	0.0144	0.2406	1.97e-06	22.63
GCST90274789	rs62307586	61224008	T	G	-0.0552	0.0124	0.2859	8.52e-06	19.82
GCST90274789	rs11930290	124325226	A	T	-0.1845	0.0389	0.9748	2.11e-06	22.5
GCST90274789	rs4958089	132484429	T	C	0.0513	0.0115	0.4217	8.16e-06	19.9
GCST90274789	rs34551523	146629145	A	G	0.1704	0.0348	0.0295	9.75e-07	23.98
GCST90274789	rs33921462	176814656	A	G	-0.0653	0.0135	0.2766	1.32e-06	23.4
GCST90274789	rs181409232	31175118	A	C	-0.2224	0.0479	0.0191	3.43e-06	21.56
GCST90274789	rs12195292	81343345	A	G	-0.0768	0.0166	0.8634	3.72e-06	21.4
GCST90274789	rs370203222	12540548	C	G	0.1059	0.0222	0.1002	1.84e-06	22.76
GCST90274789	rs4730018	104141309	A	C	0.0936	0.0206	0.9039	5.53e-06	20.65
GCST90274789	rs117963256	19386357	A	T	-0.291	0.0653	0.0117	8.34e-06	19.86
GCST90274789	rs118177380	106531034	A	G	0.2362	0.0507	0.0187	3.18e-06	21.7
GCST90274789	rs57479285	111082782	T	C	0.4343	0.0981	0.0113	9.55e-06	19.6
GCST90274789	rs7955866	4479549	A	G	-0.0959	0.0178	0.1141	7.14e-08	29.03
GCST90274789	rs145628723	103962376	A	G	0.1957	0.0437	0.022	7.53e-06	20.05
GCST90274789	rs75338333	22607677	A	G	-0.1085	0.0235	0.8871	3.89e-06	21.32
GCST90274789	rs11150539	83137317	T	C	-0.056	0.0119	0.4938	2.53e-06	22.15
GCST90274789	rs9950230	56254394	C	G	-0.0559	0.0123	0.7034	5.5e-06	20.65
GCST90274789	rs6127099	52731402	A	T	0.0907	0.0134	0.706	1.3e-11	45.81
GCST90274789	rs2825747	21059864	A	G	0.0693	0.0153	0.8386	5.91e-06	20.52
GCST90274789	rs368215473	18002038	A	G	0.1228	0.0257	0.0941	1.77e-06	22.83
GCST90274789	rs35590112	22238107	T	C	0.0803	0.0166	0.1851	1.32e-06	23.4
GCST90274790	rs9433760	101733215	A	G	0.1023	0.0224	0.0841	4.95e-06	20.86
GCST90274790	rs4970834	109814880	T	C	-0.0729	0.0155	0.2041	2.56e-06	22.12
GCST90274790	rs11120686	216050785	T	C	-0.0599	0.0127	0.6038	2.4e-06	22.25
GCST90274790	rs11674185	45095097	A	G	-0.0586	0.0128	0.364	4.69e-06	20.96
GCST90274790	rs188323153	103579729	T	C	-0.4381	0.0966	0.9875	5.75e-06	20.57
GCST90274790	rs148332905	144875473	T	C	0.2883	0.0608	0.0166	2.12e-06	22.48
GCST90274790	rs189846846	229871311	T	C	-0.3042	0.0659	0.0146	3.91e-06	21.31
GCST90274790	rs369482528	241614719	A	G	-0.0988	0.0213	0.1585	3.51e-06	21.52
GCST90274790	rs4326078	70058335	A	C	-0.0728	0.015	0.2193	1.21e-06	23.55
GCST90274790	rs62298642	80968240	A	G	0.1131	0.0207	0.8677	4.66e-08	29.85
GCST90274790	rs56373850	81152002	A	T	0.1827	0.0244	0.918	7.01e-14	56.07
GCST90274790	rs1902859	81157703	T	C	-0.439	0.0125	0.6404	1e-200	1233.41
GCST90274790	rs144059387	81702627	A	G	0.4543	0.0594	0.9822	2.04e-14	58.49
GCST90274790	rs75140224	82055771	A	G	0.1456	0.0311	0.0538	2.85e-06	21.92
GCST90274790	rs150224479	20867913	A	T	-0.2418	0.0538	0.9828	6.98e-06	20.2
GCST90274790	rs11742072	122595513	C	G	-0.1437	0.0315	0.9471	5.07e-06	20.81
GCST90274790	rs305897	39710570	T	C	0.1185	0.0249	0.0828	1.95e-06	22.65
GCST90274790	rs148797749	89057163	A	G	-0.1705	0.0361	0.036	2.32e-06	22.31
GCST90274790	rs150524893	106471400	A	G	0.2554	0.0552	0.9848	3.71e-06	21.41
GCST90274790	rs77210320	143464103	A	T	0.1673	0.0356	0.9648	2.61e-06	22.08
GCST90274790	rs1412253	1354486	A	G	-0.0909	0.0192	0.8798	2.2e-06	22.41
GCST90274790	rs117253850	7476426	T	C	0.2266	0.0453	0.0223	5.67e-07	25.02
GCST90274790	rs2767000	113552214	A	G	0.1197	0.0263	0.9276	5.33e-06	20.71
GCST90274790	rs12005489	133305614	T	C	0.1509	0.0322	0.0458	2.78e-06	21.96
GCST90274790	rs112819708	4599492	A	G	-0.1941	0.0435	0.9715	8.12e-06	19.91
GCST90274790	rs10788164	123042845	T	C	-0.0579	0.0131	0.3425	9.88e-06	19.54
GCST90274790	rs4910278	11232260	T	C	-0.0556	0.0124	0.4757	7.33e-06	20.11
GCST90274790	rs146840556	15208397	T	C	0.1933	0.0434	0.0244	8.43e-06	19.84
GCST90274790	rs624605	75754620	T	G	0.0619	0.0133	0.4196	3.25e-06	21.66
GCST90274790	rs112790107	48680454	A	G	0.509	0.1062	0.006	1.64e-06	22.97
GCST90274790	rs75924419	48055229	A	G	0.1613	0.0362	0.0312	8.36e-06	19.85
GCST90274790	rs66613644	62078600	T	C	-0.0826	0.0165	0.1699	5.56e-07	25.06
GCST90274790	rs12907074	52478472	A	T	-0.0934	0.0207	0.1471	6.42e-06	20.36
GCST90274790	rs56391958	62005709	A	G	-0.1197	0.0249	0.0816	1.53e-06	23.11
GCST90274790	rs192746810	14708913	A	G	-0.1842	0.0395	0.0464	3.11e-06	21.75
GCST90274790	rs62211039	24140005	A	G	0.3703	0.083	0.9894	8.14e-06	19.9
GCST90274791	rs67811337	6546418	A	C	0.1083	0.024	0.081	6.41e-06	20.36
GCST90274791	rs77584520	78494817	A	T	0.1313	0.0293	0.9568	7.42e-06	20.08
GCST90274791	rs55633025	159890969	A	G	0.0725	0.0129	0.4738	1.91e-08	31.59
GCST90274791	rs112538528	236377861	A	C	-0.2426	0.0547	0.9835	9.2e-06	19.67
GCST90274791	rs186975	8442736	C	G	0.0554	0.0119	0.382	3.23e-06	21.67
GCST90274791	rs113877570	36270546	A	G	-0.1207	0.0266	0.0513	5.69e-06	20.59
GCST90274791	rs1866051	65602149	T	C	-0.0746	0.0115	0.4771	8.76e-11	42.08
GCST90274791	rs7624160	128381886	T	G	-0.1061	0.0119	0.6093	4.84e-19	79.49
GCST90274791	rs7625643	141150026	A	G	0.0611	0.0129	0.5605	2.18e-06	22.43
GCST90274791	rs61792394	170851052	A	G	-0.1569	0.0338	0.9624	3.45e-06	21.55
GCST90274791	rs57080649	442232	A	C	0.0986	0.022	0.8422	7.4e-06	20.09
GCST90274791	rs550294336	8477441	T	G	0.1081	0.0238	0.8252	5.57e-06	20.63
GCST90274791	rs575588389	20519864	A	G	-0.0904	0.0192	0.8501	2.5e-06	22.17
GCST90274791	rs218265	55408999	T	C	0.0833	0.016	0.8361	1.93e-07	27.11
GCST90274791	rs1277312	57902945	A	T	0.0539	0.0117	0.4587	4.09e-06	21.22
GCST90274791	rs144317085	105806108	A	T	0.2206	0.0324	0.9647	9.85e-12	46.36
GCST90274791	rs184038883	185989605	A	C	-0.2276	0.0504	0.0242	6.31e-06	20.39
GCST90274791	rs7726159	1282319	A	C	-0.1191	0.0128	0.3326	1.34e-20	86.58
GCST90274791	rs1379304	6289394	T	C	0.0603	0.0127	0.3741	2.05e-06	22.54
GCST90274791	rs139721800	18758144	T	C	0.0959	0.0202	0.9089	2.06e-06	22.54
GCST90274791	rs9381118	41985436	T	C	0.0643	0.0136	0.2577	2.27e-06	22.35
GCST90274791	rs6453962	77907355	T	C	-0.0559	0.0117	0.4699	1.77e-06	22.83
GCST90274791	rs6925032	91008027	A	C	0.0676	0.0128	0.326	1.28e-07	27.89
GCST90274791	rs11961049	155496339	A	G	0.1031	0.0232	0.0686	8.83e-06	19.75
GCST90274791	rs28533776	3914756	A	G	-0.0749	0.0147	0.1924	3.48e-07	25.96
GCST90274791	rs117040659	29348124	T	C	0.3667	0.0815	0.0086	6.81e-06	20.24
GCST90274791	rs192857133	243950	T	C	0.1812	0.0386	0.026	2.68e-06	22.04
GCST90274791	rs35977476	9191493	C	G	0.1102	0.0244	0.0668	6.29e-06	20.4
GCST90274791	rs57191857	10640144	A	G	-0.1429	0.0299	0.9571	1.76e-06	22.84
GCST90274791	rs12338549	94348687	T	C	-0.0851	0.0186	0.1096	4.76e-06	20.93
GCST90274791	rs55646869	129753010	A	G	0.0529	0.0116	0.4437	5.11e-06	20.8
GCST90274791	rs185979634	101403323	T	C	0.1483	0.0306	0.9513	1.26e-06	23.49
GCST90274791	rs4919613	103905779	A	G	-0.0662	0.0148	0.1973	7.71e-06	20.01
GCST90274791	rs74722523	105351013	T	C	0.3529	0.076	0.9914	3.43e-06	21.56
GCST90274791	rs141117375	62294309	T	C	-0.1519	0.0331	0.0364	4.45e-06	21.06
GCST90274791	rs11212636	108311965	A	G	-0.0772	0.0117	0.4171	4.16e-11	43.54
GCST90274791	rs73000965	113982321	A	T	0.0588	0.0125	0.3111	2.55e-06	22.13
GCST90274791	rs9554186	28455266	A	T	0.0821	0.0128	0.3602	1.42e-10	41.14
GCST90274791	rs76428106	28604007	T	C	-1.1019	0.0524	0.9832	3.59e-98	442.2
GCST90274791	rs2325555	74312013	A	G	-0.0653	0.0146	0.8002	7.73e-06	20
GCST90274791	rs871051	95950210	T	G	0.1342	0.0301	0.0401	8.25e-06	19.88
GCST90274791	rs72681653	51156734	A	G	0.1302	0.0266	0.9447	9.84e-07	23.96
GCST90274791	rs78723322	87871738	T	C	-0.1487	0.0329	0.0403	6.19e-06	20.43
GCST90274791	rs35340580	1526820	A	G	-0.1383	0.0303	0.0449	5.01e-06	20.83
GCST90274791	rs78154669	81591243	T	G	0.0923	0.0207	0.0938	8.24e-06	19.88
GCST90274791	rs10164255	70532840	T	G	0.0556	0.0121	0.408	4.33e-06	21.11
GCST90274791	rs374309	22332298	A	G	0.0786	0.0174	0.8629	6.27e-06	20.41
GCST90274791	rs17272847	49979398	A	G	0.1179	0.022	0.0907	8.36e-08	28.72
GCST90274791	rs12609918	56755467	A	G	-0.1863	0.0412	0.9451	6.13e-06	20.45
GCST90274791	rs142870956	4261712	T	C	-0.4307	0.0883	0.0075	1.07e-06	23.79
GCST90274791	rs78429945	30439298	T	G	0.0884	0.016	0.1818	3.29e-08	30.53
GCST90274792	rs199503547	199872965	A	T	0.1128	0.0219	0.8739	2.6e-07	26.53
GCST90274792	rs17353853	165822047	A	G	0.1022	0.0229	0.9255	8.09e-06	19.92
GCST90274792	rs144181640	208746333	A	T	0.3366	0.0697	0.9898	1.37e-06	23.32
GCST90274792	rs147483239	11787496	T	C	-0.2148	0.0485	0.019	9.47e-06	19.61
GCST90274792	rs62243355	36072052	T	C	-0.0981	0.0196	0.0997	5.58e-07	25.05
GCST90274792	rs11740708	37868088	A	G	-0.3888	0.0198	0.0906	7.56e-86	385.59
GCST90274792	rs2194229	37918839	A	T	-0.1683	0.0179	0.1296	5.34e-21	88.4
GCST90274792	rs2453338	38094871	A	T	0.0829	0.0124	0.352	2.3e-11	44.7
GCST90274792	rs112594435	134688249	T	C	0.1531	0.0333	0.0371	4.27e-06	21.14
GCST90274792	rs150807191	34985123	A	G	-0.1719	0.0387	0.9717	8.92e-06	19.73
GCST90274792	rs540456481	107706686	T	G	-0.2941	0.0616	0.0124	1.8e-06	22.79
GCST90274792	rs2093446	5230371	C	G	0.0606	0.0129	0.3	2.63e-06	22.07
GCST90274792	rs9409461	94530989	A	G	0.0528	0.0119	0.4811	9.12e-06	19.69
GCST90274792	rs72743928	98815653	T	C	0.0871	0.0192	0.1091	5.72e-06	20.58
GCST90274792	rs10982156	117088064	A	T	-0.1073	0.0236	0.0803	5.45e-06	20.67
GCST90274792	rs141731127	17966958	T	C	-0.1315	0.0295	0.9185	8.29e-06	19.87
GCST90274792	rs117195704	61379709	A	G	-0.1377	0.0309	0.0386	8.34e-06	19.86
GCST90274792	rs77671113	87694408	A	C	-0.1194	0.0208	0.0859	9.45e-09	32.95
GCST90274792	rs138691533	98629454	A	G	0.2584	0.0539	0.0148	1.63e-06	22.98
GCST90274792	rs57104839	28147359	A	G	0.0915	0.0196	0.903	3.04e-06	21.79
GCST90274792	rs79953230	67293674	T	C	0.1918	0.042	0.0254	4.96e-06	20.85
GCST90274792	rs77124379	48955894	T	C	-0.1117	0.0245	0.9259	5.14e-06	20.79
GCST90274792	rs35740453	1490782	A	G	-0.0718	0.0154	0.7373	3.13e-06	21.74
GCST90274792	rs16945776	12160288	A	G	0.0871	0.0196	0.9042	8.84e-06	19.75
GCST90274792	rs9303102	14221290	T	G	0.2096	0.0453	0.0231	3.71e-06	21.41
GCST90274792	rs55850217	14805280	T	C	0.0816	0.014	0.3119	5.59e-09	33.97
GCST90274792	rs570043519	20242381	A	T	-0.3321	0.0721	0.02	4.1e-06	21.22
GCST90274792	rs116928328	38984857	T	C	0.3727	0.0821	0.9927	5.64e-06	20.61
GCST90274793	rs34219417	38949303	T	C	0.0992	0.0217	0.8959	4.84e-06	20.9
GCST90274793	rs138848271	83864840	T	C	-0.405	0.0832	0.9907	1.13e-06	23.7
GCST90274793	rs114581807	190171653	A	G	0.2031	0.0452	0.0214	7.01e-06	20.19
GCST90274793	rs111239033	43842712	A	G	0.1021	0.0228	0.0699	7.53e-06	20.05
GCST90274793	rs6709159	108946178	A	G	0.0564	0.0114	0.4434	7.52e-07	24.48
GCST90274793	rs567182839	174255781	A	T	0.137	0.0303	0.0704	6.14e-06	20.44
GCST90274793	rs2737756	128064791	A	G	0.2047	0.0391	0.0276	1.65e-07	27.41
GCST90274793	rs7620568	171934440	A	G	-0.0856	0.0179	0.1397	1.73e-06	22.87
GCST90274793	rs59950280	3452345	A	G	0.1219	0.0131	0.328	1.34e-20	86.59
GCST90274793	rs183596950	31819358	A	G	-0.0699	0.0152	0.6438	4.25e-06	21.15
GCST90274793	rs80308275	153539149	T	C	-0.1177	0.026	0.0698	5.98e-06	20.49
GCST90274793	rs189111993	175563330	T	C	0.266	0.0595	0.0183	7.8e-06	19.99
GCST90274793	rs115009171	622484	A	G	0.4297	0.0934	0.0078	4.21e-06	21.17
GCST90274793	rs201840950	32487091	T	G	0.0993	0.0215	0.7957	3.86e-06	21.33
GCST90274793	rs73012713	146855017	A	G	-0.222	0.0501	0.0162	9.37e-06	19.63
GCST90274793	rs79246709	19933976	T	G	0.1375	0.0305	0.0427	6.54e-06	20.32
GCST90274793	rs5745692	81358266	C	G	-0.1545	0.0332	0.964	3.26e-06	21.66
GCST90274793	rs5745687	81359051	T	C	-0.1943	0.0242	0.0608	9.83e-16	64.46
GCST90274793	rs1963492	2653987	T	C	-0.0749	0.0168	0.1917	8.26e-06	19.88
GCST90274793	rs113903858	72362254	A	G	0.3666	0.0747	0.014	9.22e-07	24.08
GCST90274793	rs5007364	107570130	T	C	0.0769	0.0164	0.7969	2.75e-06	21.99
GCST90274793	rs74130123	30042437	T	C	-0.2429	0.0489	0.9809	6.79e-07	24.67
GCST90274793	rs61897389	47380087	T	G	-0.0761	0.0171	0.1322	8.58e-06	19.81
GCST90274793	rs531497211	132697713	T	G	0.0798	0.0176	0.228	5.79e-06	20.56
GCST90274793	rs4963955	26274153	T	C	0.1359	0.0307	0.9623	9.57e-06	19.6
GCST90274793	rs144638564	114913966	A	G	-0.3746	0.0839	0.0114	8.01e-06	19.93
GCST90274793	rs145015846	24292539	T	C	0.2333	0.0525	0.0213	8.84e-06	19.75
GCST90274793	rs57193877	65654346	T	C	0.1572	0.0311	0.9611	4.31e-07	25.55
GCST90274793	rs11631440	101649383	A	T	-0.0638	0.012	0.6021	1.06e-07	28.27
GCST90274793	rs72778371	57045498	A	G	-0.0717	0.0161	0.2021	8.45e-06	19.83
GCST90274793	rs4290523	7014969	T	C	-0.0992	0.0217	0.0942	4.84e-06	20.9
GCST90274793	rs1986719	45959996	T	C	-0.1954	0.039	0.9572	5.44e-07	25.1
GCST90274793	rs150498795	76506666	A	T	0.1566	0.0327	0.9642	1.68e-06	22.93
GCST90274793	rs851612	42769693	A	G	-0.1182	0.0257	0.9405	4.24e-06	21.15
GCST90274793	rs8106345	58888317	A	G	0.0592	0.0127	0.5179	3.14e-06	21.73
GCST90274793	rs2281532	6103587	T	C	-0.0698	0.0151	0.7983	3.79e-06	21.37
GCST90274793	rs739269	38212068	T	C	-0.0556	0.0125	0.6561	8.67e-06	19.78
GCST90274794	rs12408527	6305053	T	C	-0.0663	0.015	0.6507	9.87e-06	19.54
GCST90274794	rs80064136	46963687	A	G	0.2305	0.0521	0.9818	9.68e-06	19.57
GCST90274794	rs67101138	19234534	T	G	0.1461	0.0307	0.9482	1.95e-06	22.65
GCST90274794	rs6442763	2921515	A	C	0.0648	0.014	0.4253	3.68e-06	21.42
GCST90274794	rs1392570	20774445	A	G	-0.0627	0.0139	0.6157	6.46e-06	20.35
GCST90274794	rs34658335	10535996	T	C	0.1163	0.0261	0.0793	8.35e-06	19.86
GCST90274794	rs557338678	30582562	T	C	0.2392	0.0533	0.0411	7.2e-06	20.14
GCST90274794	rs7909512	3683786	A	G	0.0567	0.0128	0.5207	9.44e-06	19.62
GCST90274794	rs61863416	130545142	A	G	0.136	0.0283	0.9427	1.54e-06	23.09
GCST90274794	rs58508092	44064200	T	G	0.2431	0.0536	0.0213	5.75e-06	20.57
GCST90274794	rs539956329	91764263	T	C	-0.1448	0.0325	0.9424	8.37e-06	19.85
GCST90274794	rs140562194	110972327	T	C	0.4666	0.0897	0.0122	1.97e-07	27.06
GCST90274794	rs61904946	116241126	T	G	0.1257	0.0282	0.0613	8.29e-06	19.87
GCST90274794	rs74903999	27473585	T	C	0.3485	0.0708	0.9882	8.55e-07	24.23
GCST90274794	rs146527076	90334795	C	G	0.1935	0.0384	0.9683	4.68e-07	25.39
GCST90274794	rs1953463	44797800	A	G	-0.0801	0.0176	0.8282	5.34e-06	20.71
GCST90274794	rs78042482	58694863	A	G	0.2688	0.0606	0.0145	9.18e-06	19.67
GCST90274794	rs74245341	93585096	A	C	0.2414	0.0533	0.0232	5.92e-06	20.51
GCST90274794	rs531747046	33979312	T	G	0.2684	0.0573	0.0324	2.81e-06	21.94
GCST90274794	rs704	26694861	A	G	-0.0635	0.0127	0.4705	5.73e-07	25
GCST90274794	rs4810686	46408844	T	C	0.0671	0.0137	0.5585	9.69e-07	23.99
GCST90274794	rs62230781	37335521	A	G	0.2184	0.0403	0.0412	5.98e-08	29.37
GCST90274795	rs4655953	87832695	A	G	0.0565	0.0121	0.3683	3.02e-06	21.8
GCST90274795	rs12123181	206954566	A	G	-0.0996	0.0151	0.2042	4.22e-11	43.51
GCST90274795	rs549056348	87296860	A	C	0.1647	0.0338	0.0539	1.1e-06	23.74
GCST90274795	rs138203589	125939274	T	G	0.1937	0.0418	0.0455	3.59e-06	21.47
GCST90274795	rs3769274	173757986	A	G	0.0771	0.0162	0.8403	1.94e-06	22.65
GCST90274795	rs188535859	201728383	T	C	-0.2351	0.0486	0.0174	1.32e-06	23.4
GCST90274795	rs398518	8954959	A	G	-0.1293	0.0218	0.9146	3.01e-09	35.18
GCST90274795	rs1370717	32354387	A	G	-0.0534	0.0118	0.4388	6.03e-06	20.48
GCST90274795	rs73226323	111531258	T	C	0.1847	0.0415	0.9755	8.56e-06	19.81
GCST90274795	rs28651780	68058232	T	C	-0.0746	0.0167	0.8437	7.93e-06	19.95
GCST90274795	rs28419759	78929167	A	C	-0.0542	0.0121	0.5556	7.49e-06	20.06
GCST90274795	rs72701782	185304872	A	G	0.0981	0.0211	0.0999	3.33e-06	21.62
GCST90274795	rs10067443	19244332	T	C	-0.0753	0.0149	0.8011	4.33e-07	25.54
GCST90274795	rs116018601	132022975	T	C	0.1763	0.0398	0.9715	9.44e-06	19.62
GCST90274795	rs385697	7880027	T	C	0.0555	0.0119	0.6126	3.1e-06	21.75
GCST90274795	rs17654493	18825879	T	C	0.2951	0.0626	0.014	2.43e-06	22.22
GCST90274795	rs9266257	31325886	C	G	-0.065	0.0129	0.6959	4.69e-07	25.39
GCST90274795	rs67037615	32453163	T	C	-0.1528	0.0196	0.8893	6.39e-15	60.78
GCST90274795	rs150408090	122709508	A	G	0.3666	0.0761	0.9898	1.45e-06	23.21
GCST90274795	rs389239	169465075	A	G	-0.0574	0.0125	0.6162	4.39e-06	21.09
GCST90274795	rs148332061	590757	C	G	0.1112	0.0239	0.1005	3.28e-06	21.65
GCST90274795	rs34059323	148496619	A	G	-0.1789	0.0401	0.0275	8.14e-06	19.9
GCST90274795	rs66624860	61861039	T	C	0.0681	0.0143	0.2791	1.91e-06	22.68
GCST90274795	rs79438518	18625666	A	T	-0.2845	0.0618	0.0122	4.15e-06	21.19
GCST90274795	rs3135932	117864063	A	G	-0.1597	0.0154	0.823	3.39e-25	107.54
GCST90274795	rs147027610	52566577	T	C	0.1876	0.0416	0.9747	6.49e-06	20.34
GCST90274795	rs72661933	113612154	A	C	-0.2388	0.0535	0.9811	8.06e-06	19.92
GCST90274795	rs76932862	20318041	T	C	0.1401	0.0291	0.1028	1.48e-06	23.18
GCST90274795	rs35898626	83509406	C	G	-0.0519	0.0117	0.4552	9.17e-06	19.68
GCST90274795	rs28929474	94844947	T	C	0.2027	0.0451	0.0203	6.97e-06	20.2
GCST90274795	rs17632797	95207832	A	G	-0.0772	0.0173	0.8561	8.1e-06	19.91
GCST90274795	rs7500869	11009587	A	C	-0.0714	0.0159	0.1848	7.1e-06	20.17
GCST90274795	rs17747934	60272196	A	G	-0.1551	0.0342	0.9375	5.76e-06	20.57
GCST90274795	rs9975090	43024340	A	G	0.0551	0.0123	0.5972	7.48e-06	20.07
GCST90274796	rs6670799	56566352	A	G	-0.1247	0.0252	0.0839	7.48e-07	24.49
GCST90274796	rs12026492	226676794	T	C	0.0709	0.0156	0.2527	5.5e-06	20.66
GCST90274796	rs28408877	247347252	C	G	-0.069	0.0153	0.7429	6.49e-06	20.34
GCST90274796	rs62262707	83110489	A	C	0.2156	0.0483	0.0253	8.05e-06	19.93
GCST90274796	rs41272625	158540291	T	G	0.082	0.0179	0.1526	4.63e-06	20.99
GCST90274796	rs286605	154443639	T	G	0.0623	0.0131	0.5891	1.98e-06	22.62
GCST90274796	rs9472032	43294041	A	C	0.0968	0.0214	0.1006	6.09e-06	20.46
GCST90274796	rs180893431	78703747	A	C	0.4057	0.0865	0.9896	2.73e-06	22
GCST90274796	rs492616	116712455	A	G	-0.0835	0.0189	0.8497	9.96e-06	19.52
GCST90274796	rs3777726	167359279	T	C	-0.075	0.0165	0.2995	5.48e-06	20.66
GCST90274796	rs10091841	9104264	T	G	0.064	0.0135	0.4945	2.13e-06	22.47
GCST90274796	rs79202194	27864161	T	C	-0.0993	0.0224	0.1001	9.29e-06	19.65
GCST90274796	rs958402	97437587	T	C	0.06	0.0134	0.4233	7.55e-06	20.05
GCST90274796	rs80137559	18335103	T	C	0.2347	0.0511	0.9822	4.37e-06	21.1
GCST90274796	rs3135932	117864063	A	G	-0.0844	0.0168	0.8171	5.07e-07	25.24
GCST90274796	rs9548767	31511360	T	G	-0.0686	0.0155	0.2251	9.61e-06	19.59
GCST90274796	rs17832137	55005535	A	G	0.1676	0.0343	0.0481	1.03e-06	23.88
GCST90274796	rs74719858	66407688	A	G	0.3915	0.0823	0.9853	1.97e-06	22.63
GCST90274796	rs1406714	93461371	C	G	0.0623	0.0131	0.4267	1.98e-06	22.62
GCST90274796	rs143313574	5247086	T	C	-0.3868	0.0841	0.0107	4.24e-06	21.15
GCST90274796	rs201449583	9085066	A	T	-0.0782	0.0172	0.5926	5.45e-06	20.67
GCST90274796	rs73923118	18573032	A	G	0.1288	0.0291	0.8799	9.59e-06	19.59
GCST90274796	rs1377036	12662915	A	G	-0.0791	0.0179	0.8076	9.92e-06	19.53
GCST90274797	rs142421172	179682087	A	G	0.208	0.031	0.0438	1.95e-11	45.02
GCST90274797	rs114288486	212796908	T	C	0.1449	0.0311	0.0363	3.17e-06	21.71
GCST90274797	rs12087642	216769382	A	G	-0.0533	0.0118	0.3491	6.27e-06	20.4
GCST90274797	rs112798338	228433772	T	C	0.1926	0.0411	0.026	2.78e-06	21.96
GCST90274797	rs7574167	43150924	A	G	0.0637	0.0135	0.2684	2.38e-06	22.26
GCST90274797	rs116315732	176630651	T	C	0.1988	0.0402	0.0212	7.6e-07	24.46
GCST90274797	rs1153572	4275803	T	C	-0.0548	0.0119	0.5866	4.12e-06	21.21
GCST90274797	rs4686528	189486023	A	G	-0.1435	0.0317	0.9488	5.99e-06	20.49
GCST90274797	rs539915204	40034717	A	G	-0.0622	0.0139	0.5526	7.65e-06	20.02
GCST90274797	rs9685374	119751261	A	G	-0.0618	0.0134	0.2721	3.99e-06	21.27
GCST90274797	rs115242284	183615376	T	C	-0.1662	0.0373	0.027	8.36e-06	19.85
GCST90274797	rs11731108	185140403	C	G	-0.0592	0.0132	0.7134	7.3e-06	20.11
GCST90274797	rs34361138	41174158	A	G	0.0532	0.0113	0.5488	2.5e-06	22.16
GCST90274797	rs566450266	55775469	T	G	0.0652	0.0142	0.3356	4.4e-06	21.08
GCST90274797	rs117092856	150298636	A	G	-0.3461	0.0783	0.0088	9.86e-06	19.54
GCST90274797	rs111850948	25740142	A	G	-0.0843	0.0181	0.1348	3.2e-06	21.69
GCST90274797	rs7815666	18274205	T	C	0.0512	0.0113	0.5351	5.87e-06	20.53
GCST90274797	rs116898411	128868102	A	G	-0.1593	0.0349	0.96	5.01e-06	20.83
GCST90274797	rs7855466	136121303	T	C	0.0861	0.0169	0.1723	3.49e-07	25.96
GCST90274797	rs192325200	71477178	A	G	-0.2327	0.0505	0.9827	4.07e-06	21.23
GCST90274797	rs6584485	103937244	T	C	0.0743	0.0161	0.8362	3.93e-06	21.3
GCST90274797	rs145144288	121606887	T	G	-0.3019	0.0671	0.9879	6.82e-06	20.24
GCST90274797	rs1605333	58388232	C	G	-0.0601	0.0124	0.6484	1.25e-06	23.49
GCST90274797	rs55780441	13209083	T	C	0.1783	0.0348	0.9674	3e-07	26.25
GCST90274797	rs8064909	74093726	T	C	-0.0608	0.0135	0.4413	6.68e-06	20.28
GCST90274797	rs117883662	49553051	C	G	-0.4295	0.0907	0.9904	2.19e-06	22.42
GCST90274797	rs149156511	39437913	A	G	0.2066	0.0444	0.0323	3.27e-06	21.65
GCST90274797	rs75710908	34510084	A	G	0.1586	0.0341	0.9665	3.3e-06	21.63
GCST90274797	rs6517157	34634808	T	C	0.1509	0.0251	0.9258	1.83e-09	36.14
GCST90274797	rs8178484	34651253	T	C	-0.426	0.0117	0.5452	1e-200	1325.71
GCST90274798	rs6750065	64889908	T	C	0.0628	0.0134	0.7333	2.78e-06	21.96
GCST90274798	rs149993822	112046960	T	C	0.0984	0.0194	0.1662	3.93e-07	25.73
GCST90274798	rs201331149	180262342	T	C	0.0663	0.015	0.487	9.87e-06	19.54
GCST90274798	rs11130215	5026008	A	G	-0.1009	0.0151	0.8154	2.36e-11	44.65
GCST90274798	rs77331970	23011632	A	G	-0.1039	0.0229	0.0757	5.7e-06	20.59
GCST90274798	rs34169305	141071293	T	C	0.0561	0.0126	0.3099	8.49e-06	19.82
GCST90274798	rs148549227	171348710	T	C	0.1088	0.0228	0.0889	1.82e-06	22.77
GCST90274798	rs9815073	188115682	A	C	0.2861	0.013	0.3539	2.43e-107	484.34
GCST90274798	rs13095341	188238286	T	C	0.1904	0.0429	0.027	9.07e-06	19.7
GCST90274798	rs12510419	66148918	A	G	0.2664	0.0595	0.019	7.56e-06	20.05
GCST90274798	rs76322730	96638784	A	G	0.1511	0.0335	0.0343	6.47e-06	20.34
GCST90274798	rs5014495	190527932	T	C	0.207	0.0442	0.0363	2.82e-06	21.93
GCST90274798	rs144850787	158693364	T	G	0.3161	0.056	0.9869	1.66e-08	31.86
GCST90274798	rs10043720	158767333	A	G	-0.4981	0.0132	0.3025	1e-200	1423.92
GCST90274798	rs17056751	158852200	A	G	0.1694	0.0325	0.9592	1.87e-07	27.17
GCST90274798	rs17722688	158907737	T	C	-0.0857	0.0131	0.7246	6.07e-11	42.8
GCST90274798	rs3130510	31154493	A	G	0.1155	0.014	0.2275	1.58e-16	68.06
GCST90274798	rs6968201	6408796	T	G	-0.0622	0.0119	0.5425	1.72e-07	27.32
GCST90274798	rs574143589	115590077	T	C	-0.326	0.0733	0.9885	8.69e-06	19.78
GCST90274798	rs117888068	4597842	T	C	0.219	0.0472	0.9787	3.49e-06	21.53
GCST90274798	rs10100578	106471906	A	G	-0.0523	0.0117	0.5034	7.82e-06	19.98
GCST90274798	rs150590615	19034087	T	C	-0.5077	0.1141	0.0046	8.6e-06	19.8
GCST90274798	rs17500902	56466912	A	G	-0.0727	0.0164	0.8535	9.3e-06	19.65
GCST90274798	rs780679	73114509	T	C	-0.0695	0.0139	0.2389	5.73e-07	25
GCST90274798	rs12766137	94525783	C	G	0.0709	0.0149	0.8109	1.95e-06	22.64
GCST90274798	rs144811230	108564105	A	G	0.0787	0.0177	0.8682	8.74e-06	19.77
GCST90274798	rs11039216	47406592	T	C	0.0588	0.0116	0.5207	4e-07	25.69
GCST90274798	rs539598	96026074	T	C	-0.0672	0.0129	0.2822	1.9e-07	27.14
GCST90274798	rs72993671	115767583	A	G	-0.204	0.0435	0.0216	2.74e-06	21.99
GCST90274798	rs1398590	17314071	A	G	-0.197	0.0363	0.0298	5.73e-08	29.45
GCST90274798	rs705705	56435504	C	G	0.0785	0.0133	0.323	3.59e-09	34.84
GCST90274798	rs3184504	111884608	T	C	0.1332	0.0131	0.4766	2.76e-24	103.39
GCST90274798	rs516978	121197553	C	G	0.0721	0.0122	0.3473	3.42e-09	34.93
GCST90274798	rs76428106	28604007	T	C	-0.3406	0.0535	0.9832	1.94e-10	40.53
GCST90274798	rs1950897	68760141	T	C	0.0798	0.0128	0.7151	4.54e-10	38.87
GCST90274798	rs12588969	103230758	C	G	-0.1297	0.0127	0.6875	1.74e-24	104.3
GCST90274798	rs8026767	80260554	A	G	-0.0743	0.0132	0.2595	1.81e-08	31.68
GCST90274798	rs4783410	20634309	A	G	-0.0874	0.0196	0.097	8.23e-06	19.88
GCST90274798	rs9965402	26624891	A	G	0.0918	0.0201	0.9081	4.94e-06	20.86
GCST90274798	rs73416208	37881211	A	G	-0.1477	0.0246	0.0654	1.92e-09	36.05
GCST90274799	rs10917637	162878651	A	G	0.0692	0.0136	0.3447	3.61e-07	25.89
GCST90274799	rs538021311	193545592	T	C	0.193	0.039	0.9443	7.47e-07	24.49
GCST90274799	rs181829077	210429399	A	C	0.448	0.0997	0.9937	7.01e-06	20.19
GCST90274799	rs10752781	234425332	T	G	0.0595	0.0134	0.4904	8.98e-06	19.72
GCST90274799	rs13021250	8361137	C	G	0.1112	0.0248	0.9154	7.33e-06	20.11
GCST90274799	rs4535095	98857893	T	C	0.0594	0.0134	0.5305	9.3e-06	19.65
GCST90274799	rs36038515	8912627	A	G	0.0892	0.0197	0.1389	5.96e-06	20.5
GCST90274799	rs9881117	123702960	A	G	-0.0656	0.0141	0.3094	3.28e-06	21.65
GCST90274799	rs10446322	143068250	A	G	0.064	0.0132	0.3961	1.24e-06	23.51
GCST90274799	rs141538472	162592726	T	C	0.3156	0.0692	0.9803	5.1e-06	20.8
GCST90274799	rs13119159	40938582	A	G	0.0739	0.0132	0.4958	2.16e-08	31.34
GCST90274799	rs183684201	9974643	C	G	-0.2968	0.0628	0.9858	2.29e-06	22.34
GCST90274799	rs4260678	33630839	A	G	0.0713	0.016	0.7649	8.34e-06	19.86
GCST90274799	rs74647203	16610802	A	G	-0.2845	0.0629	0.0136	6.1e-06	20.46
GCST90274799	rs11757926	41584211	C	G	0.1458	0.0327	0.9259	8.25e-06	19.88
GCST90274799	rs1472639	55271616	A	C	0.0677	0.015	0.2405	6.38e-06	20.37
GCST90274799	rs2485365	159512373	A	G	0.0579	0.0129	0.4703	7.18e-06	20.15
GCST90274799	rs149979178	61999529	A	G	0.1832	0.039	0.9229	2.63e-06	22.07
GCST90274799	rs76219628	154418309	A	G	0.169	0.0357	0.0397	2.2e-06	22.41
GCST90274799	rs2073696	17271300	A	G	-0.0992	0.0219	0.112	5.91e-06	20.52
GCST90274799	rs909357	133902602	A	G	-0.1099	0.0247	0.0772	8.61e-06	19.8
GCST90274799	rs13297881	4934758	T	G	0.1562	0.035	0.9494	8.09e-06	19.92
GCST90274799	rs11251952	3623961	A	G	-0.1845	0.0397	0.0751	3.36e-06	21.6
GCST90274799	rs562947263	35235195	T	C	-0.3126	0.0705	0.9825	9.25e-06	19.66
GCST90274799	rs12146346	53942324	T	G	0.0734	0.0155	0.3902	2.19e-06	22.42
GCST90274799	rs36107074	11427220	T	C	-0.0706	0.0159	0.2438	8.99e-06	19.72
GCST90274799	rs10893042	123332970	C	G	-0.0702	0.015	0.6744	2.87e-06	21.9
GCST90274799	rs141726773	41810092	T	C	0.2093	0.0446	0.9682	2.69e-06	22.02
GCST90274799	rs55924857	57830694	T	C	-0.0934	0.0183	0.8535	3.33e-07	26.05
GCST90274799	rs59235092	79977921	A	G	0.2122	0.0439	0.0274	1.34e-06	23.36
GCST90274799	rs72477067	1645221	T	C	0.0999	0.0226	0.6877	9.85e-06	19.54
GCST90274799	rs141637150	48502692	T	C	0.206	0.0466	0.0279	9.84e-06	19.54
GCST90274799	rs3119485	14817382	A	T	-0.1308	0.0293	0.094	8.04e-06	19.93
GCST90274799	rs5756680	37842933	T	C	0.0848	0.0186	0.177	5.14e-06	20.79
GCST90274799	rs117322078	37976432	T	C	0.2081	0.046	0.9743	6.07e-06	20.47
GCST90274800	rs79638163	235799305	T	G	0.176	0.0398	0.9701	9.77e-06	19.56
GCST90274800	rs62144964	31652761	A	G	0.0852	0.019	0.1223	7.32e-06	20.11
GCST90274800	rs6751509	52233445	T	C	0.0577	0.0128	0.3704	6.55e-06	20.32
GCST90274800	rs75485361	174432353	A	G	-0.07	0.0158	0.2414	9.41e-06	19.63
GCST90274800	rs56240706	20169693	A	T	0.0919	0.0193	0.8082	1.92e-06	22.67
GCST90274800	rs6845172	140657353	C	G	0.0778	0.0162	0.8203	1.57e-06	23.06
GCST90274800	rs9270551	32560501	A	G	0.0749	0.0153	0.7077	9.81e-07	23.97
GCST90274800	rs679874	153065996	A	G	0.0629	0.0139	0.7114	6.03e-06	20.48
GCST90274800	rs17635883	51409710	A	G	0.0937	0.0211	0.122	8.96e-06	19.72
GCST90274800	rs117428573	27696981	A	C	-0.3132	0.0684	0.0119	4.67e-06	20.97
GCST90274800	rs1004308	124977274	T	C	0.0727	0.0162	0.1931	7.2e-06	20.14
GCST90274800	rs649129	136154304	T	C	-0.0726	0.0158	0.2166	4.33e-06	21.11
GCST90274800	rs12570881	5815194	A	T	-0.0867	0.0174	0.8028	6.27e-07	24.83
GCST90274800	rs2228059	6002368	T	G	0.3692	0.0127	0.5146	8.39e-186	845.12
GCST90274800	rs7898286	6009462	T	G	-0.1967	0.0135	0.3975	4.34e-48	212.3
GCST90274800	rs145793996	37594094	A	G	-0.2278	0.0492	0.9801	3.66e-06	21.44
GCST90274800	rs17129907	97047987	A	G	-0.1381	0.0303	0.9503	5.17e-06	20.77
GCST90274800	rs142180961	38055500	T	C	0.2488	0.0553	0.0166	6.82e-06	20.24
GCST90274800	rs7137828	111932800	T	C	-0.0748	0.0133	0.5243	1.87e-08	31.63
GCST90274800	rs4772056	98893318	C	G	0.0894	0.0197	0.8608	5.68e-06	20.59
GCST90274800	rs117046642	94729209	A	T	-0.0849	0.017	0.4367	5.91e-07	24.94
GCST90274800	rs4459616	12175379	T	C	0.14	0.0294	0.0658	1.92e-06	22.68
GCST90274800	rs140982443	14884642	T	C	0.1794	0.0395	0.963	5.58e-06	20.63
GCST90274800	rs200873126	35402241	A	G	-0.1	0.0226	0.8163	9.65e-06	19.58
GCST90274800	rs192538756	2629394	A	T	0.1159	0.0241	0.8743	1.52e-06	23.13
GCST90274800	rs117484888	15303777	A	G	0.3794	0.0799	0.0158	2.05e-06	22.55
GCST90274800	rs2836464	39896592	A	G	0.0796	0.0169	0.8384	2.48e-06	22.18
GCST90274801	rs33998516	96622380	A	C	-0.0802	0.0164	0.7781	1.01e-06	23.91
GCST90274801	rs75788494	13468626	T	C	-0.2432	0.0525	0.021	3.61e-06	21.46
GCST90274801	rs13028360	193404884	A	T	0.0597	0.0135	0.4446	9.77e-06	19.56
GCST90274801	rs115193412	63484616	T	C	0.1688	0.0349	0.0418	1.32e-06	23.39
GCST90274801	rs13092332	163713211	T	C	0.1668	0.0373	0.0383	7.75e-06	20
GCST90274801	rs17448036	189579511	A	G	-0.0585	0.0128	0.5609	4.87e-06	20.89
GCST90274801	rs10024009	108605133	A	C	-0.1038	0.0234	0.1174	9.17e-06	19.68
GCST90274801	rs2731803	17221637	T	C	-0.0713	0.0161	0.3974	9.49e-06	19.61
GCST90274801	rs41270871	32628224	A	T	0.0923	0.0189	0.221	1.04e-06	23.85
GCST90274801	rs28852438	6380998	A	G	-0.068	0.0148	0.2897	4.34e-06	21.11
GCST90274801	rs34026684	154454180	T	G	-0.0957	0.0216	0.8181	9.4e-06	19.63
GCST90274801	rs146730540	158133754	T	C	-0.0903	0.0202	0.7451	7.81e-06	19.98
GCST90274801	rs56702825	504034	A	G	0.1383	0.0303	0.9451	5.01e-06	20.83
GCST90274801	rs1462017	70106392	C	G	-0.0893	0.017	0.1776	1.5e-07	27.59
GCST90274801	rs145734140	82998811	A	G	-0.3662	0.0815	0.985	7.01e-06	20.19
GCST90274801	rs77529534	27215497	T	C	-0.1279	0.0272	0.9323	2.57e-06	22.11
GCST90274801	rs79982350	31560030	C	G	-0.1467	0.0295	0.0555	6.6e-07	24.73
GCST90274801	rs4877075	91976386	A	G	0.0908	0.0192	0.1411	2.25e-06	22.37
GCST90274801	rs34557923	67955765	T	G	0.2446	0.0517	0.9819	2.23e-06	22.38
GCST90274801	rs3895928	89686567	T	C	-0.1893	0.0418	0.9682	5.93e-06	20.51
GCST90274801	rs77595989	118130693	T	G	0.1696	0.0371	0.9648	4.84e-06	20.9
GCST90274801	rs57876893	23580861	T	G	0.1915	0.043	0.0279	8.45e-06	19.83
GCST90274801	rs12599620	8011846	T	C	-0.0726	0.0153	0.7391	2.08e-06	22.52
GCST90274801	rs4985487	70109850	T	G	-0.0615	0.0138	0.6045	8.33e-06	19.86
GCST90274801	rs2429911	2272057	T	C	0.2309	0.0486	0.0251	2.02e-06	22.57
GCST90274801	rs2693361	43658721	T	G	0.0884	0.0185	0.517	1.77e-06	22.83
GCST90274801	rs146575213	16896917	A	T	-0.4006	0.0904	0.0103	9.36e-06	19.64
GCST90274802	rs541607428	86710244	A	G	0.3402	0.0755	0.0121	6.61e-06	20.3
GCST90274802	rs114882743	176930254	A	T	-0.3259	0.0548	0.9804	2.73e-09	35.37
GCST90274802	rs12092228	242536005	T	G	0.1508	0.0327	0.0512	4e-06	21.27
GCST90274802	rs139637682	111999407	T	C	-0.3301	0.0737	0.9817	7.5e-06	20.06
GCST90274802	rs2584966	117363487	T	C	0.0625	0.0139	0.4639	6.91e-06	20.22
GCST90274802	rs77654242	136675328	T	G	-0.2174	0.0469	0.9707	3.56e-06	21.49
GCST90274802	rs7559734	212465664	T	C	-0.0915	0.0206	0.8803	8.92e-06	19.73
GCST90274802	rs149756404	239715033	A	C	-0.2749	0.0524	0.9809	1.55e-07	27.52
GCST90274802	rs113334480	184205438	T	C	-0.0962	0.0217	0.8992	9.29e-06	19.65
GCST90274802	rs1072074	24758319	A	G	-0.0649	0.0141	0.5847	4.17e-06	21.19
GCST90274802	rs11931996	152291909	T	C	-0.1219	0.0262	0.9068	3.28e-06	21.65
GCST90274802	rs4593271	19253845	A	G	-0.0793	0.0167	0.6301	2.05e-06	22.55
GCST90274802	rs6874610	39436460	T	G	-0.0649	0.0144	0.2795	6.58e-06	20.31
GCST90274802	rs59356989	107423766	A	G	-0.0882	0.0177	0.8432	6.26e-07	24.83
GCST90274802	rs2408771	126053775	T	G	0.0625	0.0138	0.4358	5.93e-06	20.51
GCST90274802	rs75246422	174179760	T	C	-0.0951	0.0201	0.1233	2.23e-06	22.39
GCST90274802	rs72815428	174836306	T	C	-0.1673	0.0366	0.0423	4.85e-06	20.89
GCST90274802	rs2814092	66547346	C	G	0.0624	0.0135	0.6437	3.8e-06	21.36
GCST90274802	rs2770113	158194819	A	G	0.0604	0.0135	0.4998	7.67e-06	20.02
GCST90274802	rs1920106	21240100	T	C	0.0633	0.0132	0.3948	1.62e-06	23
GCST90274802	rs75360344	35414652	A	G	-0.1414	0.031	0.0498	5.08e-06	20.81
GCST90274802	rs78289993	14156196	A	G	0.1577	0.0351	0.961	7.03e-06	20.19
GCST90274802	rs28552890	23691952	A	T	-0.096	0.0215	0.8859	8e-06	19.94
GCST90274802	rs113702571	118629302	T	C	-0.2558	0.0564	0.9848	5.75e-06	20.57
GCST90274802	rs111268024	107469519	A	C	0.3672	0.0763	0.0207	1.49e-06	23.16
GCST90274802	rs79340054	19368604	T	C	0.138	0.0309	0.9508	7.97e-06	19.95
GCST90274802	rs139152046	23245149	T	G	-0.2421	0.0536	0.0211	6.28e-06	20.4
GCST90274802	rs554604740	52750252	A	G	0.1926	0.0401	0.0286	1.56e-06	23.07
GCST90274802	rs534628457	127095012	T	G	-0.164	0.0371	0.9387	9.85e-06	19.54
GCST90274802	rs7324443	30065064	C	G	0.0637	0.014	0.3575	5.36e-06	20.7
GCST90274802	rs10870773	44396409	A	G	-0.0816	0.0171	0.8025	1.82e-06	22.77
GCST90274802	rs12863903	96638651	T	C	-0.0857	0.018	0.1597	1.93e-06	22.67
GCST90274802	rs8015296	92763907	C	G	-0.1162	0.0253	0.0991	4.37e-06	21.09
GCST90274802	rs12895022	102333234	T	C	0.1091	0.0236	0.0906	3.78e-06	21.37
GCST90274802	rs79599491	42484321	T	C	-0.1905	0.0419	0.9711	5.45e-06	20.67
GCST90274802	rs77223587	46123423	T	G	-0.3175	0.0705	0.9893	6.68e-06	20.28
GCST90274802	rs39779	8393906	C	G	0.1077	0.0227	0.1032	2.09e-06	22.51
GCST90274802	rs12445031	76626873	C	G	-0.09	0.0195	0.1382	3.92e-06	21.3
GCST90274802	rs17700884	88684495	T	G	-0.105	0.0136	0.3783	1.16e-14	59.61
GCST90274802	rs5992909	17005246	T	C	0.0828	0.0186	0.4646	8.52e-06	19.82
GCST90274802	rs73181003	46922217	A	G	-0.1122	0.0246	0.093	5.09e-06	20.8
GCST90274803	rs115120333	78975194	T	C	-0.1967	0.0443	0.9795	8.99e-06	19.72
GCST90274803	rs385076	32489851	T	C	-0.1857	0.0123	0.3734	1.68e-51	227.94
GCST90274803	rs144626837	125030834	T	C	0.2026	0.0458	0.9792	9.71e-06	19.57
GCST90274803	rs12711729	126751021	T	C	-0.0702	0.0153	0.7336	4.47e-06	21.05
GCST90274803	rs139760701	115001900	A	T	-0.3049	0.0604	0.989	4.46e-07	25.48
GCST90274803	rs11918804	196038580	A	C	-0.1184	0.0266	0.9337	8.54e-06	19.81
GCST90274803	rs12648080	121893301	A	G	0.072	0.0146	0.8077	8.16e-07	24.32
GCST90274803	rs62351325	19698240	T	C	0.1557	0.0344	0.9627	6.01e-06	20.49
GCST90274803	rs17229943	68682536	A	C	-0.16	0.0267	0.9351	2.07e-09	35.91
GCST90274803	rs567093451	70375337	T	G	0.1154	0.0252	0.8692	4.66e-06	20.97
GCST90274803	rs72766437	83710370	T	C	0.0637	0.0143	0.2088	8.41e-06	19.84
GCST90274803	rs4140444	38300402	A	G	0.2157	0.0461	0.0204	2.88e-06	21.89
GCST90274803	rs4612182	138336137	A	G	-0.0547	0.0123	0.5914	8.7e-06	19.78
GCST90274803	rs7755771	158786921	T	C	-0.0861	0.0181	0.2688	1.97e-06	22.63
GCST90274803	rs12201187	162785078	A	T	0.0676	0.0138	0.2767	9.65e-07	24
GCST90274803	rs67424072	11104167	T	G	-0.082	0.0165	0.8341	6.71e-07	24.7
GCST90274803	rs56836641	155637974	T	C	-0.163	0.0301	0.0477	6.12e-08	29.33
GCST90274803	rs2954016	126402485	T	C	-0.0759	0.0156	0.3451	1.14e-06	23.67
GCST90274803	rs12681624	144606172	C	G	-0.0935	0.0157	0.8179	2.59e-09	35.47
GCST90274803	rs112338272	20069041	A	C	-0.1954	0.0425	0.0236	4.27e-06	21.14
GCST90274803	rs56266057	17082153	T	G	0.0796	0.018	0.8662	9.77e-06	19.56
GCST90274803	rs11605127	268430	C	G	-0.0629	0.0137	0.7543	4.41e-06	21.08
GCST90274803	rs4758106	6482713	C	G	0.0595	0.0133	0.5639	7.69e-06	20.01
GCST90274803	rs57954386	86686181	C	G	-0.1248	0.0259	0.0665	1.45e-06	23.22
GCST90274803	rs60235102	105060888	T	C	0.1154	0.0225	0.9237	2.91e-07	26.31
GCST90274803	rs5744249	112025306	A	C	0.2039	0.0135	0.7618	1.53e-51	228.12
GCST90274803	rs35495214	112433719	T	C	0.1374	0.0291	0.0465	2.34e-06	22.29
GCST90274803	rs113841145	116331456	A	G	0.2866	0.0629	0.9893	5.2e-06	20.76
GCST90274803	rs7990672	90838056	T	G	-0.0568	0.0128	0.69	9.1e-06	19.69
GCST90274803	rs35656694	52032393	A	C	0.0746	0.0165	0.851	6.15e-06	20.44
GCST90274803	rs148504635	54161464	A	C	0.2532	0.0525	0.9857	1.42e-06	23.26
GCST90274803	rs113552426	84730435	C	G	-0.278	0.0581	0.9792	1.71e-06	22.89
GCST90274803	rs77994606	28763724	A	G	-0.2314	0.0472	0.9814	9.46e-07	24.03
GCST90274803	rs2108621	5344989	T	C	0.0581	0.0126	0.3565	4.01e-06	21.26
GCST90274803	rs1403742	51289816	A	T	-0.0567	0.0124	0.371	4.82e-06	20.91
GCST90274804	rs7512350	15404794	A	G	0.0921	0.0201	0.1213	4.6e-06	21
GCST90274804	rs6693634	162509685	A	C	0.0537	0.012	0.4791	7.64e-06	20.03
GCST90274804	rs3010065	183830781	A	G	-0.0644	0.0145	0.7923	8.94e-06	19.73
GCST90274804	rs78714574	102637685	C	G	0.4727	0.0474	0.0198	2.01e-23	99.45
GCST90274804	rs55871806	102880806	C	G	0.5302	0.0152	0.1737	1e-200	1216.72
GCST90274804	rs75366565	103166288	T	C	-0.401	0.0142	0.1988	1.92e-175	797.47
GCST90274804	rs2732865	103401780	A	C	0.3635	0.0303	0.0405	3.7e-33	143.92
GCST90274804	rs115634497	103695677	T	C	-0.1264	0.028	0.9494	6.35e-06	20.38
GCST90274804	rs2570479	104530177	A	C	0.066	0.0135	0.5583	1.01e-06	23.9
GCST90274804	rs114696908	236845654	A	G	0.1235	0.0278	0.0625	8.89e-06	19.74
GCST90274804	rs7642750	10580281	A	C	0.0935	0.02	0.8764	2.94e-06	21.86
GCST90274804	rs35021151	58414784	A	G	-0.1646	0.0342	0.0317	1.49e-06	23.16
GCST90274804	rs62257659	79589418	A	G	-0.2015	0.042	0.9745	1.61e-06	23.02
GCST90274804	rs78199195	146882115	A	G	-0.0956	0.0196	0.8928	1.07e-06	23.79
GCST90274804	rs34333927	9342797	A	G	0.0658	0.0147	0.2237	7.6e-06	20.04
GCST90274804	rs139290695	120319225	A	T	-0.1505	0.0336	0.9589	7.49e-06	20.06
GCST90274804	rs78035061	801754	A	C	0.1039	0.0222	0.0787	2.87e-06	21.9
GCST90274804	rs2267951	133019858	T	C	0.056	0.0125	0.3421	7.46e-06	20.07
GCST90274804	rs117145942	29690677	A	G	-0.3006	0.0649	0.0131	3.63e-06	21.45
GCST90274804	rs80317525	47517191	A	G	0.1408	0.0299	0.0468	2.49e-06	22.17
GCST90274804	rs73176827	156048777	T	C	-0.1045	0.022	0.0762	2.03e-06	22.56
GCST90274804	rs536613714	28819417	T	G	0.1906	0.0387	0.9625	8.43e-07	24.26
GCST90274804	rs148530961	1057984	A	G	0.2415	0.0532	0.017	5.64e-06	20.61
GCST90274804	rs62554051	29175150	C	G	-0.1084	0.0243	0.0677	8.16e-06	19.9
GCST90274804	rs60148804	47584857	C	G	-0.2162	0.0479	0.0325	6.37e-06	20.37
GCST90274804	rs117195704	61379709	A	G	-0.1505	0.0313	0.0389	1.52e-06	23.12
GCST90274804	rs139990768	37732931	T	C	-0.1848	0.0415	0.0239	8.47e-06	19.83
GCST90274804	rs11109869	99889161	T	C	-0.0664	0.0147	0.81	6.27e-06	20.4
GCST90274804	rs1760941	20930038	A	C	0.0657	0.0142	0.7591	3.71e-06	21.41
GCST90274804	rs68109559	62549256	T	C	-0.0553	0.0124	0.3212	8.21e-06	19.89
GCST90274804	rs28929474	94844947	T	C	0.2643	0.0445	0.0204	2.86e-09	35.28
GCST90274804	rs75969720	70052155	A	G	0.1945	0.0439	0.021	9.4e-06	19.63
GCST90274804	rs1477086	54743526	A	G	-0.1103	0.0243	0.0692	5.65e-06	20.6
GCST90274804	rs117599131	87926882	A	C	-0.1483	0.0317	0.0536	2.89e-06	21.89
GCST90274804	rs78357146	64305051	A	G	-0.3382	0.0378	0.9715	3.65e-19	80.05
GCST90274804	rs10401247	52051784	A	G	0.095	0.0211	0.8846	6.72e-06	20.27
GCST90274804	rs34174304	51193977	A	G	0.073	0.0149	0.8157	9.62e-07	24
GCST90274804	rs140199696	24054958	T	C	-0.2071	0.0454	0.9784	5.07e-06	20.81
GCST90274804	rs79097546	19662319	T	C	-0.2754	0.056	0.9865	8.75e-07	24.19
GCST90274804	rs116935210	34904594	A	G	0.2387	0.0512	0.9848	3.13e-06	21.74
GCST90274805	rs6702801	89516076	C	G	-0.077	0.0171	0.6598	6.7e-06	20.28
GCST90274805	rs12047801	105113404	T	C	0.0783	0.0171	0.174	4.67e-06	20.97
GCST90274805	rs115494443	116784131	A	G	0.2658	0.0565	0.0186	2.55e-06	22.13
GCST90274805	rs565705003	14051826	A	G	0.4469	0.1004	0.9892	8.54e-06	19.81
GCST90274805	rs115602471	170964850	T	C	0.2215	0.0469	0.0311	2.33e-06	22.3
GCST90274805	rs190042298	147628690	A	G	0.1502	0.0339	0.0497	9.39e-06	19.63
GCST90274805	rs10063171	67352803	T	G	0.0775	0.0175	0.1932	9.49e-06	19.61
GCST90274805	rs10057700	161958436	A	G	-0.0822	0.0181	0.4388	5.59e-06	20.62
GCST90274805	rs11759846	32586222	A	G	-0.3263	0.0266	0.0799	1.36e-34	150.48
GCST90274805	rs547199103	32606006	A	T	-0.3452	0.0647	0.0283	9.53e-08	28.47
GCST90274805	rs13195317	32656094	T	C	-0.3251	0.0554	0.0358	4.4e-09	34.44
GCST90274805	rs12529944	84066908	T	C	-0.0845	0.0189	0.178	7.79e-06	19.99
GCST90274805	rs10233998	89060931	T	G	0.131	0.0286	0.0604	4.64e-06	20.98
GCST90274805	rs16886503	89744017	A	T	0.2438	0.0524	0.9824	3.28e-06	21.65
GCST90274805	rs72937918	80672314	T	C	-0.2056	0.0452	0.0233	5.4e-06	20.69
GCST90274805	rs523604	118755738	A	G	0.0754	0.0142	0.5264	1.1e-07	28.19
GCST90274805	rs76012752	28953348	A	G	0.1568	0.0352	0.9527	8.41e-06	19.84
GCST90274805	rs7138836	103893601	A	T	-0.0982	0.0207	0.1141	2.1e-06	22.51
GCST90274805	rs4767214	114539621	T	C	0.062	0.013	0.5326	1.85e-06	22.75
GCST90274805	rs76544453	81651382	T	C	-0.1609	0.0361	0.9585	8.31e-06	19.87
GCST90274805	rs78267257	83490781	A	G	-0.1825	0.0406	0.0323	6.95e-06	20.21
GCST90274805	rs117537822	32073614	T	C	0.2176	0.0439	0.9755	7.17e-07	24.57
GCST90274805	rs61098036	53509585	A	G	-0.0856	0.0187	0.8232	4.7e-06	20.95
GCST90274805	rs11878153	308555	A	G	0.1116	0.0221	0.9015	4.42e-07	25.5
GCST90274805	rs2426634	55282711	A	G	-0.0896	0.0198	0.1376	6.03e-06	20.48
GCST90274806	rs79419497	192579384	A	G	0.2016	0.0424	0.9733	1.99e-06	22.61
GCST90274806	rs142641125	12396234	T	C	0.2095	0.0419	0.0287	5.73e-07	25
GCST90274806	rs77853517	64865615	T	C	-0.1048	0.0217	0.8961	1.37e-06	23.32
GCST90274806	rs7638939	125991040	A	T	0.0854	0.0174	0.8293	9.2e-07	24.09
GCST90274806	rs75739108	137247468	T	C	0.1737	0.038	0.039	4.85e-06	20.89
GCST90274806	rs111783480	14756774	A	G	-0.1462	0.0329	0.1075	8.84e-06	19.75
GCST90274806	rs79925007	34713434	T	G	0.1176	0.0255	0.9036	3.99e-06	21.27
GCST90274806	rs77880908	47700645	T	C	-0.0886	0.0196	0.1258	6.17e-06	20.43
GCST90274806	rs6535212	138235156	T	G	-0.0646	0.0139	0.6861	3.36e-06	21.6
GCST90274806	rs4703508	35188802	T	C	-0.1216	0.026	0.9334	2.91e-06	21.87
GCST90274806	rs72659067	62639773	A	G	0.3327	0.0736	0.0111	6.17e-06	20.43
GCST90274806	rs201229721	88775115	A	C	-0.1468	0.0309	0.9396	2.03e-06	22.57
GCST90274806	rs74852566	2293803	T	G	-0.1999	0.0431	0.0244	3.52e-06	21.51
GCST90274806	rs1657222	34837139	A	G	-0.0621	0.0137	0.4037	5.82e-06	20.55
GCST90274806	rs10996419	67202938	T	C	-0.1222	0.0259	0.9188	2.38e-06	22.26
GCST90274806	rs55813957	128560199	C	G	0.0728	0.016	0.7076	5.36e-06	20.7
GCST90274806	rs77832761	85868678	A	G	0.1922	0.0414	0.0318	3.44e-06	21.55
GCST90274806	rs144129701	55563894	C	G	-0.2699	0.0576	0.9727	2.79e-06	21.96
GCST90274806	rs36006983	77431739	T	C	-0.0728	0.0153	0.7384	1.95e-06	22.64
GCST90274806	rs28515912	103299	A	C	-0.0723	0.0149	0.6969	1.22e-06	23.55
GCST90274806	rs1943222	58028057	A	G	-0.0622	0.0138	0.6878	6.57e-06	20.32
GCST90274806	rs35769057	54594274	C	G	-0.0607	0.0136	0.4509	8.07e-06	19.92
GCST90274806	rs1671226	55502846	C	G	-0.0849	0.017	0.2053	5.91e-07	24.94
GCST90274807	rs72633862	9746065	T	G	-0.1722	0.0376	0.0444	4.65e-06	20.97
GCST90274807	rs114363239	41433965	T	C	-0.2372	0.0487	0.0189	1.11e-06	23.72
GCST90274807	rs112421516	67400701	A	G	0.1935	0.0435	0.9708	8.66e-06	19.79
GCST90274807	rs115191082	104640701	T	G	-0.2543	0.0561	0.0149	5.82e-06	20.55
GCST90274807	rs2285212	169461481	T	C	-0.1112	0.0248	0.9158	7.33e-06	20.11
GCST90274807	rs383039	242399370	A	G	-0.0698	0.0156	0.2136	7.66e-06	20.02
GCST90274807	rs13421547	13940522	T	C	0.147	0.0325	0.044	6.09e-06	20.46
GCST90274807	rs114209791	52215130	A	G	-0.2134	0.046	0.9756	3.5e-06	21.52
GCST90274807	rs146918864	141913966	T	C	-0.2551	0.0515	0.0228	7.29e-07	24.54
GCST90274807	rs35508685	213241261	T	C	0.1688	0.0373	0.9672	6.03e-06	20.48
GCST90274807	rs73192044	119431497	A	G	-0.1066	0.0237	0.9032	6.86e-06	20.23
GCST90274807	rs12498781	133183457	A	G	0.0635	0.0137	0.3202	3.57e-06	21.48
GCST90274807	rs34172193	112451601	A	G	-0.2175	0.0488	0.02	8.31e-06	19.86
GCST90274807	rs143181662	17753237	T	C	0.0719	0.0156	0.5043	4.05e-06	21.24
GCST90274807	rs111249483	54991603	A	G	0.294	0.0596	0.9804	8.1e-07	24.33
GCST90274807	rs200680034	76239511	A	G	-0.3598	0.071	0.0177	4.03e-07	25.68
GCST90274807	rs138771212	68839107	A	G	-0.3596	0.0778	0.9909	3.8e-06	21.36
GCST90274807	rs188205021	100596026	T	C	-0.222	0.0427	0.0255	2e-07	27.03
GCST90274807	rs143409618	112575760	T	C	-0.2247	0.0504	0.0541	8.26e-06	19.88
GCST90274807	rs72659995	21169862	T	C	-0.1232	0.0267	0.9142	3.95e-06	21.29
GCST90274807	rs61992201	48507353	T	G	0.0888	0.0201	0.1397	9.97e-06	19.52
GCST90274807	rs28542561	23769949	T	C	-0.1753	0.0372	0.965	2.45e-06	22.21
GCST90274807	rs549257571	14564306	T	G	0.2903	0.0647	0.9737	7.23e-06	20.13
GCST90274807	rs117977288	80689313	T	G	-0.1546	0.0316	0.9553	9.96e-07	23.94
GCST90274807	rs12969831	74247282	A	G	0.1474	0.0331	0.9399	8.46e-06	19.83
GCST90274807	rs34691354	75094435	C	G	0.0651	0.0143	0.6659	5.3e-06	20.72
GCST90274808	rs540645152	153082377	A	C	-0.0817	0.0155	0.4221	1.36e-07	27.78
GCST90274808	rs12138611	168180874	C	G	0.119	0.0256	0.1039	3.34e-06	21.61
GCST90274808	rs2064077	171216897	T	C	0.1072	0.0241	0.083	8.66e-06	19.79
GCST90274808	rs2883991	53038599	T	C	0.08	0.0181	0.8477	9.88e-06	19.54
GCST90274808	rs4667792	166018354	T	C	-0.0606	0.0135	0.5471	7.16e-06	20.15
GCST90274808	rs544388667	113013852	A	G	0.3626	0.075	0.0114	1.33e-06	23.37
GCST90274808	rs9817113	151178393	T	C	0.1541	0.0346	0.0446	8.44e-06	19.84
GCST90274808	rs6842116	6909807	C	G	-0.0925	0.0204	0.8324	5.78e-06	20.56
GCST90274808	rs115680168	164735206	T	C	-0.3364	0.0757	0.0177	8.84e-06	19.75
GCST90274808	rs188200783	22203180	T	C	-0.2004	0.0449	0.0429	8.07e-06	19.92
GCST90274808	rs143067549	46131995	T	C	-0.4166	0.091	0.0114	4.69e-06	20.96
GCST90274808	rs59446445	154577444	A	G	0.1741	0.038	0.0321	4.61e-06	20.99
GCST90274808	rs145607970	32624017	A	C	-0.2162	0.048	0.0367	6.66e-06	20.29
GCST90274808	rs6920753	158071161	A	G	-0.0664	0.0144	0.704	4.01e-06	21.26
GCST90274808	rs113563938	12560554	A	T	0.3176	0.0676	0.9871	2.62e-06	22.07
GCST90274808	rs11987533	35154239	A	G	0.1171	0.0198	0.1374	3.34e-09	34.98
GCST90274808	rs12056343	79840734	T	G	-0.0761	0.0166	0.7494	4.55e-06	21.02
GCST90274808	rs113153423	139987300	A	G	0.1913	0.0407	0.972	2.6e-06	22.09
GCST90274808	rs113105910	5315973	A	G	-0.2425	0.0538	0.0165	6.56e-06	20.32
GCST90274808	rs71476058	109386685	A	T	-0.2711	0.0606	0.0278	7.69e-06	20.01
GCST90274808	rs72785422	14288564	T	C	0.0897	0.0195	0.8313	4.22e-06	21.16
GCST90274808	rs74032581	83519341	A	T	-0.1343	0.0298	0.9366	6.58e-06	20.31
GCST90274808	rs149111746	59389022	A	G	0.2357	0.0511	0.0208	3.98e-06	21.28
GCST90274809	rs187651556	29484787	T	C	-0.3827	0.0859	0.9838	8.38e-06	19.85
GCST90274809	rs78594373	85320044	T	C	-0.1271	0.0273	0.0671	3.23e-06	21.68
GCST90274809	rs114416525	99744651	A	G	0.2819	0.0619	0.0142	5.26e-06	20.74
GCST90274809	rs1473089	26143082	A	C	0.2679	0.0561	0.0253	1.79e-06	22.8
GCST90274809	rs75590335	157031745	A	G	0.1722	0.037	0.0376	3.25e-06	21.66
GCST90274809	rs13169282	144256718	A	G	-0.0709	0.0158	0.2216	7.21e-06	20.14
GCST90274809	rs79229049	81154741	A	T	-0.2102	0.0412	0.9695	3.36e-07	26.03
GCST90274809	rs11777386	52767675	A	G	-0.1003	0.0224	0.0953	7.55e-06	20.05
GCST90274809	rs56282088	81502336	A	G	0.2815	0.0571	0.0165	8.23e-07	24.3
GCST90274809	rs13257574	87485765	T	C	0.2714	0.0584	0.0167	3.36e-06	21.6
GCST90274809	rs3181361	117667449	T	C	0.27	0.0582	0.0163	3.5e-06	21.52
GCST90274809	rs12240324	44669337	A	G	0.2203	0.047	0.9713	2.77e-06	21.97
GCST90274809	rs11607326	83564435	A	T	-0.0919	0.0206	0.1246	8.15e-06	19.9
GCST90274809	rs369913010	131925456	T	C	-0.2141	0.0484	0.0264	9.71e-06	19.57
GCST90274809	rs187050106	56206816	T	C	0.4278	0.0964	0.0081	9.09e-06	19.69
GCST90274809	rs17256492	62394907	T	C	-0.0751	0.0162	0.7694	3.56e-06	21.49
GCST90274809	rs7158900	94197473	A	G	-0.0674	0.0138	0.6092	1.04e-06	23.85
GCST90274809	rs143949731	22333712	T	C	0.1655	0.0366	0.0384	6.13e-06	20.45
GCST90274809	rs117636462	16761823	A	G	0.3671	0.0828	0.9915	9.27e-06	19.66
GCST90274809	rs4811167	50001752	T	C	0.0632	0.0134	0.5504	2.4e-06	22.24
GCST90274809	rs117263973	42295154	A	G	0.3467	0.0752	0.0109	4.02e-06	21.26
GCST90274809	rs4466	35723831	A	G	0.0906	0.0203	0.1324	8.08e-06	19.92
GCST90274810	rs116790447	18931322	T	C	0.1729	0.0371	0.0521	3.16e-06	21.72
GCST90274810	rs199770642	153060770	A	T	0.0762	0.0162	0.4768	2.55e-06	22.12
GCST90274810	rs36183478	236592040	T	C	0.0815	0.0172	0.4915	2.15e-06	22.45
GCST90274810	rs61760504	47684375	C	G	0.12	0.0265	0.9234	5.95e-06	20.51
GCST90274810	rs2341294	149232308	A	G	-0.1318	0.028	0.0716	2.51e-06	22.16
GCST90274810	rs145295031	9959098	A	T	0.3063	0.0647	0.014	2.2e-06	22.41
GCST90274810	rs167018	155623090	A	G	0.0657	0.0136	0.4443	1.36e-06	23.34
GCST90274810	rs76088721	23373327	T	C	0.1847	0.0417	0.9596	9.46e-06	19.62
GCST90274810	rs11256610	6122343	A	G	0.3005	0.0641	0.0145	2.76e-06	21.98
GCST90274810	rs145450029	76932037	T	G	-0.2153	0.0484	0.0246	8.65e-06	19.79
GCST90274810	rs145660089	94477313	T	C	0.2004	0.0446	0.0274	7.01e-06	20.19
GCST90274810	rs12275648	129057999	T	C	-0.0696	0.0155	0.3114	7.11e-06	20.16
GCST90274810	rs145891540	93849398	T	G	0.1913	0.0422	0.0315	5.81e-06	20.55
GCST90274810	rs11066309	112883476	A	G	0.0655	0.0137	0.4172	1.74e-06	22.86
GCST90274810	rs61997688	57398908	T	C	-0.0757	0.017	0.8019	8.47e-06	19.83
GCST90274810	rs7401175	86024172	A	T	0.0892	0.0195	0.2392	4.78e-06	20.92
GCST90274810	rs117613902	97741799	A	G	-0.3	0.0657	0.9862	4.97e-06	20.85
GCST90274810	rs12588414	104576816	A	G	0.0753	0.0169	0.2361	8.37e-06	19.85
GCST90274810	rs60306270	49575164	A	G	-0.0886	0.0191	0.1398	3.51e-06	21.52
GCST90274810	rs2165910	7919506	A	G	0.0674	0.015	0.7371	7.01e-06	20.19
GCST90274810	rs113974014	2576036	C	G	-0.1197	0.0268	0.8687	7.95e-06	19.95
GCST90274810	rs143986178	26067535	A	G	0.2969	0.0644	0.0144	4.02e-06	21.25
GCST90274810	rs73169406	48661109	A	G	0.111	0.0207	0.1327	8.22e-08	28.75
GCST90274811	rs116068903	67498721	T	C	0.2831	0.0636	0.0151	8.54e-06	19.81
GCST90274811	rs116381951	177439129	T	C	0.2794	0.063	0.9817	9.21e-06	19.67
GCST90274811	rs13001788	31896839	T	C	0.2769	0.0557	0.9745	6.65e-07	24.71
GCST90274811	rs115890206	171243489	A	G	0.232	0.0502	0.9786	3.81e-06	21.36
GCST90274811	rs111805691	13099601	A	G	-0.1278	0.0286	0.0648	7.88e-06	19.97
GCST90274811	rs17549820	108118301	T	C	0.0631	0.0129	0.5622	1e-06	23.93
GCST90274811	rs116007066	136755243	A	G	-0.2101	0.0441	0.025	1.9e-06	22.7
GCST90274811	rs11153066	107846644	T	C	0.0615	0.0137	0.5833	7.15e-06	20.15
GCST90274811	rs9321271	131393771	A	C	-0.157	0.0325	0.9549	1.36e-06	23.34
GCST90274811	rs1472270	98121843	C	G	0.0704	0.0144	0.346	1.01e-06	23.9
GCST90274811	rs147955591	120536724	A	C	-0.0739	0.0166	0.2186	8.52e-06	19.82
GCST90274811	rs301439	4589802	C	G	-0.0643	0.0144	0.6412	8e-06	19.94
GCST90274811	rs34246740	36198233	T	C	-0.0721	0.0156	0.2619	3.8e-06	21.36
GCST90274811	rs141460846	40470032	T	C	-0.2471	0.0535	0.9783	3.86e-06	21.33
GCST90274811	rs71476282	115220909	T	C	-0.1842	0.0412	0.0363	7.79e-06	19.99
GCST90274811	rs56353341	13099229	T	C	-0.0984	0.021	0.7599	2.79e-06	21.96
GCST90274811	rs2157876	111592380	T	G	-0.1133	0.0239	0.0879	2.13e-06	22.47
GCST90274811	rs111358562	30976443	A	C	-0.1638	0.0368	0.3346	8.54e-06	19.81
GCST90274811	rs559991994	106109408	A	T	0.3764	0.0809	0.0166	3.28e-06	21.65
GCST90274811	rs55757846	25692351	A	G	-0.1021	0.0231	0.8947	9.87e-06	19.54
GCST90274811	rs11630708	84665328	T	C	-0.2102	0.0443	0.9766	2.09e-06	22.51
GCST90274811	rs55987136	12220199	T	C	-0.1967	0.0443	0.9753	8.99e-06	19.72
GCST90274811	rs9921181	80775714	A	G	-0.0606	0.0128	0.4465	2.2e-06	22.41
GCST90274811	rs117538197	4507431	T	C	0.1213	0.0261	0.0695	3.36e-06	21.6
GCST90274811	rs117953283	74316443	T	G	0.1688	0.0374	0.0635	6.38e-06	20.37
GCST90274811	rs2281533	6103768	C	G	-0.1844	0.0404	0.0481	5.01e-06	20.83
GCST90274812	rs1273797	227438887	A	G	-0.0652	0.0144	0.4698	5.96e-06	20.5
GCST90274812	rs1427438	69721499	T	C	0.3362	0.0761	0.0144	9.97e-06	19.52
GCST90274812	rs28658099	45839898	A	T	0.0848	0.0188	0.8568	6.46e-06	20.35
GCST90274812	rs35370544	189492967	T	G	0.1741	0.0364	0.047	1.73e-06	22.88
GCST90274812	rs10941408	38788544	T	C	-0.0666	0.0148	0.2923	6.8e-06	20.25
GCST90274812	rs7742625	38719850	C	G	0.0691	0.0148	0.6997	3.03e-06	21.8
GCST90274812	rs10944013	85296041	T	G	0.174	0.0389	0.9427	7.71e-06	20.01
GCST90274812	rs77792454	156872261	T	C	-0.1166	0.0255	0.1064	4.82e-06	20.91
GCST90274812	rs17149396	24423445	C	G	0.1833	0.04	0.0307	4.59e-06	21
GCST90274812	rs75671803	83421169	A	G	0.2055	0.0451	0.9763	5.2e-06	20.76
GCST90274812	rs66755903	87995921	A	G	-0.0752	0.0162	0.2321	3.45e-06	21.55
GCST90274812	rs62556318	21663051	C	G	0.1308	0.0277	0.9172	2.34e-06	22.3
GCST90274812	rs79417946	31779365	T	C	-0.1259	0.0285	0.0665	9.98e-06	19.51
GCST90274812	rs17147023	133361010	T	C	0.0689	0.0154	0.7409	7.68e-06	20.02
GCST90274812	rs78455659	96439814	A	G	0.1259	0.0273	0.9273	3.99e-06	21.27
GCST90274812	rs8042883	66970271	T	C	-0.0681	0.0135	0.5496	4.55e-07	25.45
GCST90274812	rs77248338	98506292	T	G	0.2314	0.0518	0.9759	7.93e-06	19.96
GCST90274812	rs13336496	79491576	A	C	0.0936	0.0203	0.8755	4.01e-06	21.26
GCST90274812	rs79106704	82628079	T	C	-0.1015	0.0227	0.1034	7.77e-06	19.99
GCST90274812	rs12453636	64288475	A	G	-0.1028	0.0231	0.1006	8.58e-06	19.8
GCST90274812	rs112495884	73359115	A	G	0.3432	0.0748	0.0112	4.47e-06	21.05
GCST90274812	rs10415966	14299739	A	C	-0.1184	0.0233	0.1177	3.74e-07	25.82
GCST90274812	rs6099755	56364589	A	G	0.095	0.0212	0.1263	7.42e-06	20.08
GCST90274812	rs1013434	40484010	T	C	-0.0732	0.0158	0.2201	3.61e-06	21.46
GCST90274813	rs10910814	145427960	C	G	0.1919	0.0417	0.0407	4.19e-06	21.18
GCST90274813	rs9425728	173492229	T	G	0.0664	0.015	0.2727	9.57e-06	19.6
GCST90274813	rs2502347	243071390	T	C	-0.077	0.0167	0.2195	4.01e-06	21.26
GCST90274813	rs6712163	43501970	T	C	0.0609	0.0136	0.546	7.54e-06	20.05
GCST90274813	rs13418255	107668175	A	G	0.0701	0.0153	0.7233	4.61e-06	20.99
GCST90274813	rs542596614	126802132	A	G	0.2505	0.0566	0.9688	9.61e-06	19.59
GCST90274813	rs7587695	172513639	A	C	0.0598	0.0134	0.6086	8.09e-06	19.92
GCST90274813	rs13130198	40156881	A	G	-0.0773	0.0159	0.2374	1.16e-06	23.64
GCST90274813	rs12641440	185529634	C	G	-0.1181	0.025	0.9065	2.31e-06	22.32
GCST90274813	rs9270229	32556783	T	C	0.1212	0.0255	0.1501	2e-06	22.59
GCST90274813	rs2766594	35764540	A	G	0.085	0.0179	0.5892	2.05e-06	22.55
GCST90274813	rs71552590	62665592	T	C	0.0782	0.0173	0.6589	6.18e-06	20.43
GCST90274813	rs802281	124516990	T	G	-0.1305	0.0294	0.9368	9.05e-06	19.7
GCST90274813	rs549453778	2938066	A	T	0.449	0.0914	0.9882	8.99e-07	24.13
GCST90274813	rs11989681	22649912	A	G	0.0678	0.0136	0.5982	6.19e-07	24.85
GCST90274813	rs79359966	71370392	A	C	-0.1552	0.0345	0.9596	6.84e-06	20.24
GCST90274813	rs4876407	119274249	T	G	-0.1391	0.0299	0.9451	3.28e-06	21.64
GCST90274813	rs1490743	117036047	T	G	-0.1338	0.0278	0.0752	1.49e-06	23.16
GCST90274813	rs75610895	6800809	T	C	-0.2354	0.045	0.0253	1.68e-07	27.36
GCST90274813	rs116963481	34284406	A	G	0.2805	0.0592	0.9846	2.16e-06	22.45
GCST90274813	rs371539	131406108	T	G	0.0797	0.0177	0.8324	6.71e-06	20.28
GCST90274813	rs61984458	64861479	T	C	-0.1955	0.043	0.0285	5.45e-06	20.67
GCST90274813	rs7150107	106921396	T	C	-0.1128	0.0244	0.7641	3.78e-06	21.37
GCST90274813	rs10152568	39160069	T	C	-0.0682	0.0154	0.6072	9.49e-06	19.61
GCST90274813	rs12900168	79066932	A	G	0.0716	0.0152	0.4842	2.47e-06	22.19
GCST90274813	rs76678067	79597917	T	G	0.1045	0.0231	0.9046	6.07e-06	20.46
GCST90274813	rs669029	10579314	A	G	-0.0699	0.0158	0.7524	9.69e-06	19.57
GCST90274813	rs12481726	51651490	T	C	-0.313	0.0706	0.0162	9.27e-06	19.66
GCST90274814	rs114829303	37473314	T	C	0.1661	0.0361	0.0436	4.2e-06	21.17
GCST90274814	rs139303816	62157502	A	G	0.1942	0.0435	0.0315	8.03e-06	19.93
GCST90274814	rs41264833	159897328	A	G	-0.2117	0.0468	0.0254	6.08e-06	20.46
GCST90274814	rs17009223	208050360	A	G	-0.1169	0.0236	0.0881	7.29e-07	24.54
GCST90274814	rs10182644	46461654	T	C	-0.0828	0.0186	0.1671	8.52e-06	19.82
GCST90274814	rs72873944	139572732	T	C	-0.1649	0.0368	0.9609	7.43e-06	20.08
GCST90274814	rs112289272	126910721	T	C	-0.213	0.0471	0.9743	6.12e-06	20.45
GCST90274814	rs534010680	35700630	T	G	0.205	0.0424	0.0508	1.33e-06	23.38
GCST90274814	rs706716	67548442	T	C	-0.0708	0.0158	0.2459	7.43e-06	20.08
GCST90274814	rs34639000	95530542	A	G	0.0765	0.0147	0.7289	1.95e-07	27.08
GCST90274814	rs141941146	124474284	A	G	0.3833	0.0825	0.9859	3.38e-06	21.59
GCST90274814	rs9457226	167250912	A	G	0.1911	0.0429	0.0282	8.41e-06	19.84
GCST90274814	rs10235012	138588598	T	C	-0.3402	0.075	0.0162	5.73e-06	20.58
GCST90274814	rs2995998	96094846	T	C	-0.0623	0.0137	0.3561	5.43e-06	20.68
GCST90274814	rs10988407	132281601	A	G	0.0777	0.0167	0.2002	3.28e-06	21.65
GCST90274814	rs201180858	4740043	T	G	-0.1939	0.0424	0.947	4.81e-06	20.91
GCST90274814	rs4277106	10380223	A	G	-0.2747	0.0592	0.9858	3.48e-06	21.53
GCST90274814	rs2212484	132275295	T	G	-0.0732	0.0162	0.2044	6.23e-06	20.42
GCST90274814	rs12864018	78234635	A	C	-0.2292	0.0499	0.0477	4.37e-06	21.1
GCST90274814	rs7142197	93316119	A	G	-0.0924	0.0188	0.1442	8.88e-07	24.16
GCST90274814	rs144124166	56343222	T	G	0.211	0.0465	0.0271	5.69e-06	20.59
GCST90274814	rs12592185	70546132	T	C	0.0838	0.0173	0.8068	1.27e-06	23.46
GCST90274814	rs67927317	6155800	T	C	-0.114	0.0255	0.0784	7.8e-06	19.99
GCST90274814	rs7193141	86933894	C	G	0.2407	0.0521	0.0351	3.84e-06	21.34
GCST90274814	rs62069649	59402478	A	G	0.2206	0.0482	0.0267	4.72e-06	20.95
GCST90274814	rs4815018	2159791	A	G	0.0615	0.0139	0.363	9.67e-06	19.58
GCST90274814	rs132210	48143913	T	C	-0.0686	0.0141	0.3408	1.14e-06	23.67
GCST90274815	rs2228145	154426970	A	C	-0.1684	0.0119	0.6128	1.83e-45	200.26
GCST90274815	rs17486819	113871806	T	G	0.0975	0.0211	0.9152	3.82e-06	21.35
GCST90274815	rs112669397	7449788	T	C	-0.3592	0.0787	0.0119	5.01e-06	20.83
GCST90274815	rs248536	141146747	T	G	-0.0671	0.0143	0.2276	2.7e-06	22.02
GCST90274815	rs550717566	32609094	T	C	0.067	0.0131	0.291	3.15e-07	26.16
GCST90274815	rs10234370	28486167	T	C	0.0582	0.0127	0.6371	4.59e-06	21
GCST90274815	rs187416244	76792340	T	C	-0.2244	0.0469	0.0182	1.71e-06	22.89
GCST90274815	rs1346147	21260780	A	G	-0.0659	0.0135	0.7459	1.05e-06	23.83
GCST90274815	rs10977774	954741	A	C	-0.3418	0.0701	0.9865	1.08e-06	23.77
GCST90274815	rs554155854	79656931	T	C	-0.2313	0.0484	0.9602	1.76e-06	22.84
GCST90274815	rs76203502	127845552	A	G	-0.2492	0.0557	0.017	7.68e-06	20.02
GCST90274815	rs185969953	68942611	T	G	-0.3427	0.0682	0.0105	5.04e-07	25.25
GCST90274815	rs1642826	77078350	A	T	0.1165	0.0244	0.118	1.8e-06	22.8
GCST90274815	rs12433894	85619189	C	G	0.063	0.0139	0.2257	5.83e-06	20.54
GCST90274815	rs35441559	73432128	A	C	-0.2484	0.0553	0.9868	7.06e-06	20.18
GCST90274815	rs79254378	58504085	A	C	0.1173	0.0262	0.0664	7.57e-06	20.04
GCST90274816	rs77336315	97287518	A	C	0.2512	0.0531	0.9836	2.24e-06	22.38
GCST90274816	rs56889120	174141356	A	G	0.097	0.021	0.8744	3.86e-06	21.34
GCST90274816	rs74131483	194276216	A	G	0.1372	0.0274	0.9451	5.52e-07	25.07
GCST90274816	rs17161952	223649878	T	C	0.0929	0.0204	0.9031	5.27e-06	20.74
GCST90274816	rs144728120	35502404	T	C	0.1495	0.0316	0.0436	2.23e-06	22.38
GCST90274816	rs116415547	110732727	T	G	0.2093	0.046	0.0198	5.36e-06	20.7
GCST90274816	rs576004227	147865967	A	T	0.1597	0.0345	0.9615	3.67e-06	21.43
GCST90274816	rs62338232	185760185	A	G	-0.0813	0.018	0.1357	6.28e-06	20.4
GCST90274816	rs11742240	35881376	T	G	-0.0647	0.0131	0.2796	7.86e-07	24.39
GCST90274816	rs1050152	131676320	T	C	-0.0651	0.0133	0.4122	9.84e-07	23.96
GCST90274816	rs55849454	133897234	A	G	0.0729	0.0159	0.7913	4.54e-06	21.02
GCST90274816	rs62387962	157298830	T	G	-0.078	0.0176	0.1347	9.34e-06	19.64
GCST90274816	rs12699881	2401569	A	G	0.068	0.0138	0.2517	8.33e-07	24.28
GCST90274816	rs78939185	129478199	C	G	0.2134	0.0481	0.0211	9.14e-06	19.68
GCST90274816	rs112359206	79713766	A	G	0.1691	0.0225	0.9	5.67e-14	56.48
GCST90274816	rs111066336	106546447	T	C	0.0745	0.014	0.3642	1.03e-07	28.32
GCST90274816	rs7026771	133854336	A	G	0.0691	0.0148	0.5682	3.03e-06	21.8
GCST90274816	rs12217463	16318694	T	C	-0.1374	0.031	0.9572	9.33e-06	19.64
GCST90274816	rs10734292	20486401	A	G	0.1208	0.0267	0.067	6.06e-06	20.47
GCST90274816	rs76213792	17798114	T	G	-0.2791	0.0616	0.0113	5.87e-06	20.53
GCST90274816	rs11171132	55251385	T	C	-0.0724	0.0163	0.8342	8.92e-06	19.73
GCST90274816	rs12321566	97807415	A	G	0.0698	0.0139	0.237	5.12e-07	25.22
GCST90274816	rs11158239	59452945	T	G	0.0965	0.0217	0.0814	8.71e-06	19.78
GCST90274816	rs570880779	73960703	T	C	-0.2336	0.0505	0.0215	3.73e-06	21.4
GCST90274816	rs79072837	81321256	T	C	-0.136	0.028	0.0497	1.19e-06	23.59
GCST90274816	rs10403201	14764810	A	G	-0.0584	0.0127	0.2923	4.26e-06	21.15
GCST90274817	rs75579654	46373240	A	G	0.1025	0.0231	0.0739	9.11e-06	19.69
GCST90274817	rs12075	159175354	A	G	0.0667	0.0116	0.5552	8.92e-09	33.06
GCST90274817	rs144815207	233542010	T	C	0.3186	0.0622	0.9879	3.02e-07	26.24
GCST90274817	rs6709159	108946178	A	G	0.0562	0.0117	0.4424	1.56e-06	23.07
GCST90274817	rs13064825	16705058	T	C	0.056	0.012	0.4104	3.06e-06	21.78
GCST90274817	rs1516478	76218188	T	C	0.1479	0.0322	0.0386	4.37e-06	21.1
GCST90274817	rs11712240	132203683	T	C	0.0932	0.0206	0.1151	6.06e-06	20.47
GCST90274817	rs141979722	172877373	T	C	0.2829	0.0608	0.0146	3.27e-06	21.65
GCST90274817	rs6446951	74574265	A	G	-0.1894	0.0241	0.0665	3.87e-15	61.76
GCST90274817	rs72710634	2106405	T	C	0.1432	0.0322	0.0447	8.7e-06	19.78
GCST90274817	rs972492	37903927	A	C	-0.0936	0.0184	0.1404	3.64e-07	25.88
GCST90274817	rs12188297	120608739	A	T	-0.0755	0.0147	0.2006	2.81e-07	26.38
GCST90274817	rs141384565	2140801	A	G	-0.3943	0.0886	0.0095	8.57e-06	19.81
GCST90274817	rs145125644	17688229	A	G	0.2687	0.0555	0.9866	1.29e-06	23.44
GCST90274817	rs7458637	57105100	A	G	0.0948	0.0213	0.7166	8.56e-06	19.81
GCST90274817	rs2466352	133415401	C	G	-0.0957	0.0212	0.9125	6.36e-06	20.38
GCST90274817	rs12217463	16318694	T	C	-0.1365	0.0308	0.9559	9.34e-06	19.64
GCST90274817	rs6585420	118629449	T	C	0.1545	0.0325	0.9598	2e-06	22.6
GCST90274817	rs4769882	31352538	T	C	-0.1103	0.0249	0.94	9.44e-06	19.62
GCST90274817	rs72633250	101649801	A	C	0.0574	0.0124	0.4025	3.67e-06	21.43
GCST90274817	rs76149515	4804879	T	C	-0.1546	0.0348	0.9689	8.89e-06	19.74
GCST90274817	rs370192906	22653353	A	G	0.389	0.0875	0.9886	8.76e-06	19.76
GCST90274817	rs1582581	60551242	A	G	-0.0541	0.0119	0.393	5.46e-06	20.67
GCST90274817	rs1988503	11189278	T	C	0.0548	0.0121	0.5814	5.93e-06	20.51
GCST90274817	rs8069322	54450134	A	G	0.0668	0.0131	0.7222	3.41e-07	26
GCST90274817	rs7216538	73572798	A	G	-0.1324	0.0279	0.0541	2.08e-06	22.52
GCST90274817	rs34519991	12258051	T	C	0.0555	0.012	0.5073	3.75e-06	21.39
GCST90274817	rs72886502	36692976	T	G	-0.3895	0.076	0.0095	2.98e-07	26.27
GCST90274817	rs2612387	73584415	T	G	0.2945	0.0651	0.0101	6.07e-06	20.46
GCST90274817	rs906401	73700336	T	C	0.0941	0.02	0.9034	2.54e-06	22.14
GCST90274817	rs71337505	34248514	A	G	0.0948	0.0209	0.1019	5.74e-06	20.57
GCST90274818	rs4659810	237983229	A	G	-0.0551	0.0121	0.3438	5.27e-06	20.74
GCST90274818	rs7570818	107310081	A	G	-0.0849	0.0183	0.8857	3.5e-06	21.52
GCST90274818	rs560709031	121864864	A	G	-0.2819	0.0626	0.0141	6.69e-06	20.28
GCST90274818	rs7656674	5793052	A	T	0.0626	0.0121	0.5957	2.3e-07	26.77
GCST90274818	rs6827317	10683051	A	G	0.2159	0.048	0.0172	6.86e-06	20.23
GCST90274818	rs73112514	26142254	C	G	0.2053	0.0433	0.9689	2.12e-06	22.48
GCST90274818	rs1921885	84952443	A	C	0.1265	0.0263	0.9391	1.51e-06	23.14
GCST90274818	rs114152855	175537640	T	C	-0.299	0.0613	0.0112	1.07e-06	23.79
GCST90274818	rs58801460	11362066	A	G	0.0964	0.0216	0.081	8.08e-06	19.92
GCST90274818	rs2631367	131705458	C	G	-0.0605	0.013	0.4529	3.26e-06	21.66
GCST90274818	rs34992551	16406570	T	C	-0.0931	0.0199	0.1103	2.89e-06	21.89
GCST90274818	rs201799031	113796203	C	G	0.1918	0.0427	0.9725	7.06e-06	20.18
GCST90274818	rs2525703	144100595	T	C	0.0668	0.0151	0.1815	9.7e-06	19.57
GCST90274818	rs2365502	156395495	A	G	0.1321	0.029	0.9369	5.23e-06	20.75
GCST90274818	rs143420877	51696312	T	C	0.1447	0.0303	0.0388	1.79e-06	22.81
GCST90274818	rs7820135	68719454	T	C	-0.0747	0.0155	0.8321	1.44e-06	23.23
GCST90274818	rs7013321	106593558	A	G	-0.0608	0.0121	0.4469	5.04e-07	25.25
GCST90274818	rs183319799	87111083	T	G	0.2185	0.0461	0.0182	2.14e-06	22.46
GCST90274818	rs10508556	18285342	T	C	0.0523	0.0114	0.4627	4.48e-06	21.05
GCST90274818	rs111848253	22351553	A	G	-0.1111	0.0251	0.9044	9.59e-06	19.59
GCST90274818	rs34536806	95274487	T	G	0.0989	0.021	0.9023	2.48e-06	22.18
GCST90274818	rs144834546	24809427	T	C	-0.2662	0.0526	0.0227	4.17e-07	25.61
GCST90274818	rs60821320	95312882	A	C	-0.1083	0.0232	0.0779	3.04e-06	21.79
GCST90274818	rs4911055	85826913	T	C	-0.0607	0.0137	0.6556	9.39e-06	19.63
GCST90274818	rs371119188	112876202	T	C	0.1588	0.0358	0.0406	9.18e-06	19.68
GCST90274818	rs149458216	48902293	A	C	-0.2301	0.0472	0.0182	1.09e-06	23.77
GCST90274818	rs28535005	86330952	A	T	-0.0548	0.0122	0.4227	7.06e-06	20.18
GCST90274818	rs734515	9112300	A	G	-0.0594	0.0133	0.7486	7.96e-06	19.95
GCST90274818	rs56025355	62499163	T	C	0.3006	0.0666	0.0106	6.38e-06	20.37
GCST90274818	rs10403201	14764810	A	G	-0.0597	0.0125	0.292	1.79e-06	22.81
GCST90274818	rs73045256	41811072	A	G	-0.1921	0.0276	0.9378	3.4e-12	48.44
GCST90274818	rs1800472	41847860	A	G	-0.4623	0.0335	0.0345	2.55e-43	190.44
GCST90274818	rs7247630	41981195	T	C	0.1378	0.0271	0.0525	3.68e-07	25.86
GCST90274818	rs4919925	43119625	T	C	0.0561	0.0124	0.3696	6.06e-06	20.47
GCST90274818	rs2281119	45002724	T	C	-0.0873	0.019	0.1204	4.33e-06	21.11
GCST90274819	rs4326609	244347370	A	T	-0.0707	0.0155	0.7435	5.08e-06	20.81
GCST90274819	rs11127419	3091471	T	C	0.0707	0.0153	0.3559	3.82e-06	21.35
GCST90274819	rs80092539	46125903	A	T	0.0993	0.0213	0.8758	3.13e-06	21.73
GCST90274819	rs825264	222585468	A	G	-0.2119	0.0453	0.0321	2.9e-06	21.88
GCST90274819	rs116794364	224292526	C	G	-0.3015	0.0631	0.9851	1.77e-06	22.83
GCST90274819	rs145344087	58954742	C	G	0.2548	0.0556	0.021	4.59e-06	21
GCST90274819	rs190222173	121028150	A	C	-0.3456	0.0781	0.9882	9.64e-06	19.58
GCST90274819	rs13105239	23472007	A	C	0.0575	0.013	0.5333	9.73e-06	19.56
GCST90274819	rs4699986	61150440	T	G	0.0629	0.0139	0.6927	6.03e-06	20.48
GCST90274819	rs142330159	171514639	A	T	0.1155	0.0258	0.0986	7.58e-06	20.04
GCST90274819	rs9482537	124651086	C	G	0.1084	0.0243	0.9095	8.16e-06	19.9
GCST90274819	rs9648464	4467714	T	C	0.0606	0.0135	0.4384	7.16e-06	20.15
GCST90274819	rs111417524	52054682	T	C	0.3026	0.0674	0.0139	7.14e-06	20.16
GCST90274819	rs117675814	67523386	T	C	-0.2448	0.0544	0.018	6.8e-06	20.25
GCST90274819	rs13264315	109432178	A	T	0.0757	0.0158	0.6575	1.66e-06	22.96
GCST90274819	rs1534627	13969539	T	C	0.06	0.0132	0.5978	5.48e-06	20.66
GCST90274819	rs74992559	31490202	A	G	0.1725	0.0367	0.0351	2.6e-06	22.09
GCST90274819	rs11608349	68026044	A	T	-0.3084	0.0661	0.0168	3.08e-06	21.77
GCST90274819	rs1348602	35704767	T	G	-0.0782	0.0173	0.2297	6.18e-06	20.43
GCST90274819	rs117844161	88387973	A	G	0.1842	0.0408	0.9695	6.34e-06	20.38
GCST90274819	rs234592	97087097	A	G	-0.0635	0.0136	0.5456	3.02e-06	21.8
GCST90274819	rs12595568	38990803	T	G	-0.0652	0.0146	0.2544	7.98e-06	19.94
GCST90274819	rs10152968	60604436	A	G	0.0678	0.0153	0.7664	9.36e-06	19.64
GCST90274819	rs147461732	80114266	A	G	0.2606	0.0583	0.0179	7.82e-06	19.98
GCST90274819	rs150843753	78805709	T	G	0.1742	0.0385	0.9676	6.05e-06	20.47
GCST90274819	rs7225483	28341679	T	G	0.0671	0.0143	0.486	2.7e-06	22.02
GCST90274819	rs332426	6801966	A	G	0.112	0.0238	0.0899	2.53e-06	22.15
GCST90274819	rs11883375	54851842	A	G	-0.1011	0.0197	0.1385	2.87e-07	26.34
GCST90274819	rs62213023	43995327	T	C	-0.1676	0.0374	0.0399	7.42e-06	20.08
GCST90274820	rs6671847	161478810	A	G	-0.0604	0.0135	0.4812	7.67e-06	20.02
GCST90274820	rs12754806	238821453	A	G	0.0563	0.0122	0.4817	3.94e-06	21.3
GCST90274820	rs78981063	84195883	A	G	-0.1377	0.0302	0.9558	5.13e-06	20.79
GCST90274820	rs112883732	174802976	A	G	0.0639	0.0144	0.2266	9.1e-06	19.69
GCST90274820	rs3963364	12385357	A	C	-0.0951	0.0203	0.1784	2.8e-06	21.95
GCST90274820	rs62258077	58363371	T	C	-0.063	0.013	0.6603	1.26e-06	23.49
GCST90274820	rs4689540	6753471	T	C	0.0611	0.0138	0.5834	9.53e-06	19.6
GCST90274820	rs9313148	6378192	C	G	-0.0824	0.0173	0.1414	1.91e-06	22.69
GCST90274820	rs72730728	36424241	A	T	0.1414	0.0302	0.9403	2.84e-06	21.92
GCST90274820	rs2289779	38527228	T	G	0.0788	0.0134	0.5419	4.09e-09	34.58
GCST90274820	rs452976	84611579	T	C	0.0692	0.0153	0.8025	6.1e-06	20.46
GCST90274820	rs1645151	95049215	C	G	0.0745	0.0164	0.6059	5.55e-06	20.64
GCST90274820	rs115938660	110784241	T	C	-0.2181	0.0467	0.0215	3.01e-06	21.81
GCST90274820	rs2569006	145246085	T	G	-0.0553	0.0125	0.4142	9.69e-06	19.57
GCST90274820	rs778016	68918580	A	G	-0.0681	0.0145	0.2875	2.65e-06	22.06
GCST90274820	rs73157388	79349730	T	C	-0.1306	0.0285	0.9229	4.6e-06	21
GCST90274820	rs1604713	107256388	A	C	-0.1451	0.0322	0.9399	6.6e-06	20.31
GCST90274820	rs1275374	118638630	A	G	-0.0611	0.0137	0.4056	8.2e-06	19.89
GCST90274820	rs117117000	119917062	A	G	0.1586	0.0333	0.961	1.91e-06	22.68
GCST90274820	rs7047277	14698077	T	C	0.0558	0.0126	0.6218	9.49e-06	19.61
GCST90274820	rs635634	136155000	T	C	-0.2885	0.0153	0.1918	2.61e-79	355.56
GCST90274820	rs41307428	136336804	T	C	0.2027	0.0299	0.067	1.21e-11	45.96
GCST90274820	rs1690678	27930818	A	C	0.0904	0.0192	0.1109	2.5e-06	22.17
GCST90274820	rs1549488	4431867	C	G	-0.06	0.0134	0.4942	7.55e-06	20.05
GCST90274820	rs4937122	126228659	T	G	0.1262	0.0248	0.9129	3.61e-07	25.89
GCST90274820	rs143212977	115088443	A	G	0.2467	0.0558	0.0184	9.82e-06	19.55
GCST90274820	rs8059299	9246057	A	G	0.1051	0.0232	0.8941	5.89e-06	20.52
GCST90274820	rs72837682	7063650	T	C	-0.08	0.0172	0.7807	3.3e-06	21.63
GCST90274820	rs141933232	36964094	A	G	-0.2724	0.0546	0.0169	6.07e-07	24.89
GCST90274820	rs62654645	34695981	T	G	-0.0812	0.0172	0.5221	2.35e-06	22.29
GCST90274820	rs147006060	43780807	A	G	-0.2602	0.0566	0.0179	4.28e-06	21.13
GCST90274820	rs6002001	41054967	A	G	0.6489	0.1417	0.0043	4.66e-06	20.97
GCST90274821	rs12133241	14260220	T	G	0.0728	0.0157	0.8345	3.54e-06	21.5
GCST90274821	rs12075	159175354	A	G	0.1694	0.0113	0.5552	8.39e-51	224.73
GCST90274821	rs142018247	114120803	T	C	0.1966	0.0442	0.02	8.67e-06	19.78
GCST90274821	rs4682862	42877413	A	G	0.0576	0.0122	0.6154	2.34e-06	22.29
GCST90274821	rs1846616	46032441	A	T	0.0856	0.0119	0.362	6.33e-13	51.74
GCST90274821	rs35728689	46390228	A	G	0.3004	0.0198	0.0959	5.44e-52	230.18
GCST90274821	rs181998213	46519788	T	C	0.3723	0.0695	0.9872	8.47e-08	28.7
GCST90274821	rs7619350	132269435	A	G	0.0986	0.0201	0.118	9.32e-07	24.06
GCST90274821	rs149604038	185463545	C	G	-0.2813	0.0556	0.9851	4.21e-07	25.6
GCST90274821	rs207311	19075878	T	C	0.0579	0.0126	0.6697	4.32e-06	21.12
GCST90274821	rs148307902	2885014	A	G	0.2553	0.0538	0.0243	2.08e-06	22.52
GCST90274821	rs72730728	36424241	A	T	0.1238	0.0272	0.9416	5.33e-06	20.72
GCST90274821	rs2544916	100158495	A	T	0.1653	0.0366	0.9698	6.29e-06	20.4
GCST90274821	rs146186562	20408729	T	G	-0.2293	0.0497	0.9789	3.96e-06	21.29
GCST90274821	rs352082	114180646	C	G	0.0788	0.0178	0.1269	9.56e-06	19.6
GCST90274821	rs9942602	17977054	T	C	0.0618	0.0117	0.4922	1.28e-07	27.9
GCST90274821	rs182599222	115072929	A	T	-0.4028	0.0864	0.991	3.13e-06	21.73
GCST90274821	rs77344300	78838039	T	C	-0.1381	0.0293	0.0491	2.44e-06	22.22
GCST90274821	rs117510656	87277670	T	C	-0.2587	0.0562	0.9806	4.16e-06	21.19
GCST90274821	rs11214549	113108311	A	G	-0.1673	0.0376	0.0305	8.61e-06	19.8
GCST90274821	rs12367122	30998369	A	G	0.0739	0.0159	0.1756	3.35e-06	21.6
GCST90274821	rs34292320	43553825	T	C	-0.0684	0.0134	0.2742	3.32e-07	26.06
GCST90274821	rs9324105	29273195	T	C	-0.0775	0.0175	0.1395	9.49e-06	19.61
[truncated: 974 more rows]

## Sheet: Table S4
	Exposure	ID.Exposure	Outcome	ID.Outcome	Method	Nsnp	B	SE	Pval	OR(95%CI)
1	vitamin D levels	ebi-a-GCST90014016	Clonal hematopoiesis (large clone)	GCST90102621	MR Egger	182	0.002	0.004	0.598	1.00(0.99 to 1.01)
2	vitamin D levels	ebi-a-GCST90014016	Clonal hematopoiesis (large clone)	GCST90102621	Weighted median	182	0.005	0.003	0.152	1.01(1.00 to 1.01)
3	vitamin D levels	ebi-a-GCST90014016	Clonal hematopoiesis (large clone)	GCST90102621	Inverse variance weighted	182	0.004	0.002	0.054	1.00(1.00 to 1.01)
4	vitamin D levels	ebi-a-GCST90014016	Clonal hematopoiesis (large clone)	GCST90102621	Simple mode	182	0.004	0.008	0.647	1.00(0.99 to 1.02)
5	vitamin D levels	ebi-a-GCST90014016	Clonal hematopoiesis (large clone)	GCST90102621	Weighted mode	182	0.006	0.004	0.122	1.01(1.00 to 1.01)

## Sheet: Table S5
	Exposure	ID.Exposure	Outcome	ID.Outcome	Method	Nsnp	B	SE	Pval	OR(95%CI)
1	Vitamin D levels	ebi-a-GCST90014016	DNER	GCST90274785	MR Egger	181	0.03	0.09	0.724	1.03(0.86 to 1.24)
2	Vitamin D levels	ebi-a-GCST90014016	DNER	GCST90274785	Weighted median	181	0.04	0.08	0.64	1.04(0.89 to 1.21)
3	Vitamin D levels	ebi-a-GCST90014016	DNER	GCST90274785	Inverse variance weighted	181	0.05	0.06	0.378	1.05(0.94 to 1.17)
4	Vitamin D levels	ebi-a-GCST90014016	DNER	GCST90274785	Simple mode	181	-0.08	0.18	0.663	0.92(0.65 to 1.32)
5	Vitamin D levels	ebi-a-GCST90014016	DNER	GCST90274785	Weighted mode	181	0.03	0.07	0.695	1.03(0.89 to 1.18)
6	Vitamin D levels	ebi-a-GCST90014016	LIF-R	GCST90274820	MR Egger	181	-0.14	0.09	0.132	0.87(0.73 to 1.04)
7	Vitamin D levels	ebi-a-GCST90014016	LIF-R	GCST90274820	Weighted median	181	-0.06	0.09	0.535	0.95(0.79 to 1.13)
8	Vitamin D levels	ebi-a-GCST90014016	LIF-R	GCST90274820	Inverse variance weighted	181	-0.04	0.06	0.486	0.96(0.86 to 1.07)
9	Vitamin D levels	ebi-a-GCST90014016	LIF-R	GCST90274820	Simple mode	181	-0.27	0.23	0.244	0.76(0.49 to 1.20)
10	Vitamin D levels	ebi-a-GCST90014016	LIF-R	GCST90274820	Weighted mode	181	-0.1	0.09	0.264	0.90(0.76 to 1.08)
11	Vitamin D levels	ebi-a-GCST90014016	CCL13	GCST90274824	MR Egger	181	0.05	0.08	0.513	1.06(0.90 to 1.24)
12	Vitamin D levels	ebi-a-GCST90014016	CCL13	GCST90274824	Weighted median	181	0.03	0.08	0.671	1.03(0.88 to 1.21)
13	Vitamin D levels	ebi-a-GCST90014016	CCL13	GCST90274824	Inverse variance weighted	181	0.01	0.05	0.836	1.01(0.91 to 1.12)
14	Vitamin D levels	ebi-a-GCST90014016	CCL13	GCST90274824	Simple mode	181	-0.11	0.21	0.614	0.90(0.59 to 1.36)
15	Vitamin D levels	ebi-a-GCST90014016	CCL13	GCST90274824	Weighted mode	181	0.06	0.08	0.453	1.06(0.91 to 1.24)
16	Vitamin D levels	ebi-a-GCST90014016	MMP-10	GCST90274827	MR Egger	181	-0.14	0.08	0.099	0.87(0.74 to 1.03)
17	Vitamin D levels	ebi-a-GCST90014016	MMP-10	GCST90274827	Weighted median	181	-0.04	0.09	0.644	0.96(0.81 to 1.14)
18	Vitamin D levels	ebi-a-GCST90014016	MMP-10	GCST90274827	Inverse variance weighted	181	0.02	0.05	0.702	1.02(0.92 to 1.13)
19	Vitamin D levels	ebi-a-GCST90014016	MMP-10	GCST90274827	Simple mode	181	-0.06	0.2	0.766	0.94(0.63 to 1.40)
20	Vitamin D levels	ebi-a-GCST90014016	MMP-10	GCST90274827	Weighted mode	181	-0.08	0.07	0.306	0.93(0.80 to 1.07)
